# Supplementary material for: Differential effects of FcRn antagonists on the subcellular trafficking of FcRn and albumin
Source: JCI Insight. 2024 May 7;9(10):e176166. doi: 10.1172/jci.insight.176166 (PMC11141909; doi:10.1172/jci.insight.176166)
Supplement: Supporting data values [file jciinsight-9-176166-s232.xlsx]

## Sheet: Fig. 1A
Figure 1A. Analyses of human FcRn levels in FcRn antagonist-treated cell lines
In stably transfected HEK293-hFcRn-GFP cells, data normalized to the corresponding medium control
Incubation time (h)	Medium control						IgG1-WT						ARGX-113						HL161BK						N027
	Experiment 1			Experiment 2			Experiment 1			Experiment 2			Experiment 1			Experiment 2			Experiment 1			Experiment 2			Experiment 1			Experiment 2
1	99.5	99.9	100.7	100	100	100	96.3	97.5	101.1	98.4	98.4	98	102.7	111.1	107.1	97.2	101.2	99.6	95.9	97.1	97.1	99.2	98	101.6	94.7	95.5	103.5	98.4	98	96.3
3	92	108	100	99.3	100.5	100.1	96.4	104.4	104.4	98.9	98.5	100.5	101.2	98	102	103.4	103.8	103.8	47.8	48.2	52.6	63.2	58.4	60.8	88.8	101.6	95.2	96.1	94.9	95.3
6	101.4	102.2	96.4	98.8	100.4	100.8	97.1	98.7	104.9	100	96.1	98	105.7	104.9	107.7	107.1	102.8	102.8	20.6	19.2	19.5	24.2	23.1	23.1	85	86.6	92.1	87.4	88.2	90.2
12	100	100	100	100.7	99.9	99.5	100	98.8	98.8	99.5	99.5	99.9	105.8	107.4	107.8	106.9	107.3	110	14.3	14.6	14.3	15	15.2	15.8	72.4	72	72.8	73.7	74.5	76.1
24	96.4	102.4	101.2	99.4	100.9	99.7	100.8	102.8	101.2	98.2	99.4	99.7	113.4	110.9	111.3	109.8	109.1	108.3	12.7	12.7	12.6	15.5	14.1	14.2	64.4	64.8	61.9	78.4	72.6	72.6

## Sheet: Fig.1B
Figure 1B. Analyses of human FcRn levels in FcRn antagonist-treated cell lines
In transiently transfected HMEC-1-hFcRn-GFP cells, data normalized to the corresponding medium control
Incubation time (h)	Medium control						IgG1-WT						ARGX-113						HL161BK						N027
	Experiment 1			Experiment 2			Experiment 1			Experiment 2			Experiment 1			Experiment 2			Experiment 1			Experiment 2			Experiment 1			Experiment 2
1	100	96.2	103.9	103.5	99.3	97.2	99.6	103.1	103.5	94.2	95.5	104.2	103.9	101.4	102.1	97.9	92.3	101.4	92.3	97.9	94.9	106.8	91.3	99.3	88.8	100.3	96.2	103.9	96.9	101.7
3	102.4	102.8	94.8	100.8	99.8	99.4	103.8	93.9	99.9	99.1	98.7	101.5	97.2	100.3	95.2	106.2	101.2	101.2	79.4	79.4	75.1	83.5	70.7	83	94.5	95.5	95.2	98.4	93.7	99.4
6	99.2	100.2	100.6	98.7	105	96.3	98.8	93.8	98.8	97.3	96.3	101.1	107.8	99.2	102.3	98.7	105	97.3	51	47	57.6	53.7	54.4	60.4	90.3	94.1	95.8	99.7	106.5	98.3
12	103.5	97.2	99.3	99.6	101.7	98.6	97.2	106.1	102.8	105.7	112.9	100	110.2	111	102.1	112.2	113.3	124.1	43	40.2	44.3	53.1	48.9	61	98.6	93.6	97.6	107.2	106.5	104.6
24	100.5	101.5	98	102.2	98	99.8	99.1	100.1	94	114.7	110	104.4	111.9	105.1	111.5	122.1	119.6	122.9	38.9	49.2	51	65.5	58	52.6	105.8	94	96.7	105.1	105.8	101.2

## Sheet: Fig. 1C
Figure 1C. Analyses of human FcRn levels in FcRn antagonist-treated cell lines
Endogenous hFcRn levels in HULEC-5A cells, data normalized to the corresponding medium control
Incubation time (h)	Medium control												HL161BK						IgG1-WT						ARGX-113						N027
	Experiment 1						Experiment 2						Experiment 1			Experiment 2			Experiment 1			Experiment 2			Experiment 1			Experiment 2			Experiment 1			Experiment 2
1	106.9	104.2	88.9	105.1	102.5	92.4	101	99	100	111.2	95.1	93.7	91.9	84.8	86.7	85.1	73.5	68.2	98.6	102.3	96.8	104.8	100.5	94.7	96.7	92.4	90.2	106.4	102.8	109.8	95.3	93.7	89.6	101.5	94.1	87.8
3	105.2	99.2	95.6	102.4	100.3	97.2	107.4	97.5	95.1	103	98.8	98.2	55.4	53.5	47.7	47.4	47	42.6	102.9	102.5	104.8	108.1	105.5	104.4	106.8	102.4	103.1	111.9	112.3	110.4	104.9	106.4	96.6	97.5	100.2	98.2
6	100.5	101.2	98.3	98.5	100.6	100.9	96.6	102.4	101	98.8	100.5	100.8	44.6	42	44.7	42.2	44.2	43.2	103.1	88.4	89.4	109	105.4	101.5	96.5	101.6	96.5	102.4	99.3	96.9	94.2	99.9	98.8	111.3	110.2	101.8
12	105.9	96	98.1		97.6	102.4	100.5	99.4	100.1	98.4	103.2	98.4	44.8	45.1	43.6	41	40.7	38.4	87.3	98.8	92.9	104.3	119.7	102.2		114	109.4	106.5	106.2	101.9	106.4	102.1	104.2	106.8	103.6	103.9
24	103.8	101.2	95.1	99.1	104.8	96.1	100.8	101.1	98.1	104.5	99.2	96.2	46.3	43.8	44.6	37.2	38.3	35.7	104.9	95.8	98.2	102	99.6	97.6	117.9	120.4	111.1	108.8	115.8	112.6	89	105.5	97.8	107.5	107.9	96.5

## Sheet: Fig. 1E
Figure 1E. Analyses of human FcRn levels in FcRn antagonist-treated cell lines
Baseline-corrected of Row statistics of Sum volume FcRn in HEK293-hFcRn-GFP cells using live cell microscopy
time	Medium only	Medium only	Fc-IgG1-WT	Fc-IgG1-WT	ARGX-113	ARGX-113	HL161BK	HL161BK	N027	N027
min	Mean	SEM	Mean	SEM	Mean	SEM	Mean	SEM	Mean	SEM
0	100,00	10,55	100,00	20,24	100,00	38,42	100,00	16,90	100,00	22,80
20	97,62	10,95	97,71	19,17	100,80	39,68	92,74	15,54	91,27	20,70
40	97,35	10,86	94,18	18,14	98,26	38,67	90,99	15,31	86,48	19,51
60	94,94	11,64	92,34	18,97	96,16	38,13	84,97	15,21	83,85	19,06
80	91,67	11,13	91,66	18,38	92,93	36,25	79,66	14,53	80,72	17,66
100	88,81	11,20	89,85	17,45	92,86	36,35	75,18	13,35	78,41	18,27
120	87,31	11,61	90,11	17,50	93,10	36,55	71,16	13,32	78,42	18,10
140	83,86	10,46	88,77	17,10	94,40	38,04	66,00	11,95	77,70	17,90
160	86,41	11,12	91,34	17,79	94,79	38,49	59,67	10,94	77,78	17,91
180	83,69	11,46	90,23	18,90	90,55	36,59	52,17	9,51	78,86	18,10
200	84,97	11,80	89,36	19,99	93,39	37,04	45,33	7,82	77,20	17,77
220	83,75	10,83	84,59	18,72	90,24	35,53	38,72	7,10	74,67	18,39
240	85,18	11,39	84,95	19,47	94,18	36,82	34,31	5,98	74,11	18,02
260	84,34	10,46	85,99	18,04	94,34	36,85	30,08	5,24	74,75	17,08
280	82,69	9,98	86,24	17,49	89,73	35,28	26,80	4,22	73,75	16,24
300	82,89	10,42	86,07	16,84	94,48	35,85	23,72	4,04	73,96	16,05
320	79,55	9,72	84,31	15,29	93,55	35,77	20,08	3,31	71,55	15,21
340	81,38	11,18	85,28	15,71	95,29	35,85	19,31	2,99	72,51	15,79
360	80,52	11,34	84,10	15,78	94,31	35,33	17,84	3,27	72,04	16,93
380	79,43	10,05	83,62	16,23	96,94	37,13	15,95	2,84	71,47	17,60
400	81,23	9,08	85,26	16,30	97,21	38,16	14,91	2,58	70,10	17,40
420	80,29	8,83	83,61	16,20	95,74	37,74	14,53	2,32	71,38	16,22
440	80,98	9,80	83,55	16,02	95,21	37,82	13,70	2,24	68,86	15,83
460	82,81	9,62	84,82	17,28	97,77	39,45	13,24	2,34	69,64	15,97
480	78,68	9,74	84,79	16,58	95,63	37,84	12,53	2,15	70,01	16,02
500	79,19	10,24	85,91	16,92	94,54	38,20	12,54	1,81	70,83	15,97
520	79,44	8,71	82,86	16,34	93,99	37,90	11,83	2,16	70,11	14,81
540	83,55	8,42	85,14	18,63	97,12	38,65	11,55	2,30	70,64	14,75
560	83,96	8,34	82,93	18,04	97,54	39,36	12,03	2,49	70,23	14,44
580	85,64	8,86	85,29	19,27	98,00	40,96	11,96	2,29	70,51	15,17
600	82,26	7,38	84,28	18,80	97,07	40,69	12,13	1,99	71,20	15,78
620	83,57	7,34	84,97	19,59	98,19	40,40	12,09	2,08	72,74	16,53
640	82,33	7,96	83,24	19,64	98,10	40,46	12,50	2,52	71,00	16,72
660	81,39	8,62	83,81	20,35	97,68	39,29	11,07	3,06	69,45	16,81
680	84,21	9,12	85,42	20,64	98,23	39,46	11,65	2,90	66,79	16,83
700	83,18	9,35	85,41	20,11	97,63	39,31	12,06	2,82	65,60	16,14
720	83,68	8,90	85,30	19,91	95,56	38,31	12,60	2,84	66,44	14,70
740	84,24	9,11	84,31	19,31	96,25	38,92	13,20	2,81	67,25	14,47
760	86,27	8,23	85,31	20,22	97,37	39,05	12,96	2,77	66,18	15,00
780	87,26	8,80	83,24	19,77	96,22	37,87	13,22	3,12	66,47	14,58
800	86,58	9,06	83,29	20,12	96,76	38,11	12,83	3,12	64,99	14,44
820	83,90	8,65	84,21	20,08	93,96	38,08	12,26	2,82	65,56	14,20
840	85,60	8,25	86,06	20,43	97,08	39,29	12,25	3,13	66,13	14,27
860	83,61	8,26	84,85	20,95	94,72	37,89	11,71	2,99	64,62	13,86
880	83,99	8,11	86,12	21,01	93,85	37,86	11,86	3,10	65,10	13,93
900	85,97	8,20	87,73	23,18	92,96	38,17	12,08	3,10	66,05	13,81
920	88,36	8,43	88,51	22,08	90,70	37,87	11,74	3,24	65,75	14,06
940	90,47	8,68	91,55	22,03	92,12	38,53	11,75	3,39	66,50	13,45
960	88,17	8,77	89,38	22,26	88,39	37,13	11,84	3,36	64,93	13,57

## Sheet: Fig. 2B
Figure 2B. Effects of FcRn antagonists on recycling of HSA by HEK293-hFcRn-GFP cells
Data normalized against pulse-only levels
	Medium control						HL161BK						N027						ARGX-113
	Experiment 1			Experiment 2			Experiment 1			Experiment 2			Experiment 1			Experiment 2			Experiment 1			Experiment 2
P60C0	107.2	95.5	97.3	102.9	99.1	97.9	99.8	99.8	100.4	101.3	101	97.7	101	99.2	99.8	101.5	107.4	91.1	95.4	101.8	102.8	89.5	102.8	107.7
P60C30	55.7	55.4	50.9	55.9	53.9	54.6	88.6	90.7	83.8	96.4	96.7	91.7	62.3	59.4	60.8	69	65.8	64.3	51.2	50.3	48.7	52.6	49.8	49.3

## Sheet: Fig. 7B
Figure 7B. Effects of FcRn antagonists on HSA levels in mice humanized to express hFcRn and HSA
HSA levels normalized to day -6
	time after injection (days)	PBS					HL161BK					N027					ARGX-113
		Mouse 1	Mouse 2	Mouse 3	Mouse 4	Mouse 5	Mouse 1	Mouse 2	Mouse 3	Mouse 4	Mouse 5	Mouse 1	Mouse 2	Mouse 3	Mouse 4	Mouse 5	Mouse 1	Mouse 2	Mouse 3	Mouse 4	Mouse 5	Mouse 6	Mouse 7	Mouse 8
D-13	-13	108.49	98.98	107.73	109.51	113.02	82	103.8	111.23	103.43	97.04	93.96	99.41	97.15	107.65	93.06	91.54	94.1	84.36	101.93	95.56	101.67	101.15	90.63
D-6	-6	100	100	100	100	100	100	100	100	100	100	100	100	100	100	100	100	100	100	100	100	100	100	100
D0+1h	0.04167	91.26	90.09	93.17	110.61	103.33	100.32	101.26	101.07	95.3	94.56	97.15	100.41	88.79	100.75	90.85	94.02	96.94	82.96	98.63	95.65	106.1	95.8	83.89
D3	3	103.27	96.55	92.42	110.32	112.2	48.35	47.77	51	47.47	47.09	79.36	76.56	68.07	84.58	73.89	104.24	110.58	97.88	107.08	105.95	112.81	105.44	96.56
D7+1h	7.04167	87.24	95.87	90.74	105.11	107.97	61.97	67.73	67.19	61.57	57.51	96.85	76.77	66.94	101.04	83.83	109.3	108.26	109.95	94.24	99.77	108.66	107.19	95.84
D10	10	93.49	93.15	92.46	102.45	113.25	35.88	36.26	44.83	37.63	43.72	74.33	64.36	70.43	85.7	72.37	115.88	124.72	107.44	120.02	113.36	114.03	113.61	102.61
D14+1h	14.0417	96.78	90.97	91.09	95.75	114.61	62.5	62.73	76	59.73	52.98	87.34	75.33	75.95	97.58	83.04	109.62	106.42	101.1	110.43	106.07	108.85	106.07	99.34
D17	17	101.71	92.27	89.35	101.94	110.1	40.53	38.39	45.29	38	75.39	74.68	64.74	66.35	92.27	66.21	107.59	112.91	105.64	111.36	112.65	111.65	107.42	102.49
D21+1h	21.0417	103.81	91.86	88.23	98.23	113.17	49.45	62.94	64.05	59.51	83.39	80.58	84.16	80.13	101.19	81.13	101.28	115.18	92.85	117.6	107.47	114.71	107.57	100.36
D24	24	97.24	89.28	86.57	101.46	102.43	34.94	39.03	45.84	41.37	47.35	51.81	62.62	59.96	89.19	71.51	102.39	112.33	100.79	113.43	107.54	113.05	119.56	102.33
D28	28	98.75	95.36	88.88	98.36	100.25	47.39	62.21	75.16	60.7	64.12	71.1	68.14	69.56	93.4	79.4	105.84	106.87	104.57	105.43	109.63	115.9	102.24	95.69
D35	35	106.23	90.61	84.25	102.83	85.94	78.26	83.54	97.13	86.26	83.35	77.33	80.69	78.77	99.7	79.91	104.27	106.13	97.56	110.81	92.3	106.2	105.32	90.15

## Sheet: Fig. S1B
Figure S1B. Characterization of FcRn antagonists
Chromatograms of FcRn antagonists following size exclusion analyses
ARGX-113			N027			HL161BK
R.Time (min)	Intensity (mV)		R.Time (min)	Intensity (mV)		R.Time (min)	Intensity (mV)
0	2		0	-10		0	28
0.00833	2		0.00833	-10		0.00833	28
0.01667	2		0.01667	-5		0.01667	5
0.025	2		0.025	1		0.025	-3
0.03333	3		0.03333	3		0.03333	-5
0.04167	4		0.04167	4		0.04167	-6
0.05	4		0.05	5		0.05	-6
0.05833	3		0.05833	6		0.05833	-5
0.06667	1		0.06667	7		0.06667	-3
0.075	-2		0.075	6		0.075	0
0.08333	-4		0.08333	4		0.08333	3
0.09167	-6		0.09167	0		0.09167	5
0.1	-7		0.1	-4		0.1	7
0.10833	-7		0.10833	-8		0.10833	8
0.11667	-6		0.11667	-11		0.11667	7
0.125	-6		0.125	-12		0.125	6
0.13333	-5		0.13333	-12		0.13333	4
0.14167	-6		0.14167	-11		0.14167	2
0.15	-7		0.15	-10		0.15	0
0.15833	-8		0.15833	-11		0.15833	-2
0.16667	-9		0.16667	-12		0.16667	-2
0.175	-9		0.175	-13		0.175	-1
0.18333	-9		0.18333	-13		0.18333	2
0.19167	-10		0.19167	-13		0.19167	5
0.2	-11		0.2	-12		0.2	7
0.20833	-10		0.20833	-11		0.20833	9
0.21667	-9		0.21667	-11		0.21667	10
0.225	-8		0.225	-11		0.225	10
0.23333	-6		0.23333	-11		0.23333	8
0.24167	-4		0.24167	-11		0.24167	6
0.25	-5		0.25	-11		0.25	3
0.25833	-8		0.25833	-9		0.25833	0
0.26667	-11		0.26667	-7		0.26667	-2
0.275	-13		0.275	-5		0.275	-5
0.28333	-15		0.28333	-2		0.28333	-6
0.29167	-16		0.29167	-1		0.29167	-7
0.3	-15		0.3	-1		0.3	-7
0.30833	-13		0.30833	-2		0.30833	-6
0.31667	-11		0.31667	-2		0.31667	-4
0.325	-9		0.325	-3		0.325	-3
0.33333	-7		0.33333	-4		0.33333	-2
0.34167	-5		0.34167	-5		0.34167	-1
0.35	-5		0.35	-5		0.35	0
0.35833	-6		0.35833	-5		0.35833	0
0.36667	-7		0.36667	-4		0.36667	0
0.375	-8		0.375	-3		0.375	-2
0.38333	-7		0.38333	-2		0.38333	-3
0.39167	-5		0.39167	-3		0.39167	-2
0.4	-2		0.4	-5		0.4	0
0.40833	0		0.40833	-7		0.40833	3
0.41667	-1		0.41667	-8		0.41667	7
0.425	-4		0.425	-8		0.425	9
0.43333	-8		0.43333	-9		0.43333	10
0.44167	-11		0.44167	-11		0.44167	10
0.45	-13		0.45	-12		0.45	10
0.45833	-13		0.45833	-14		0.45833	10
0.46667	-12		0.46667	-14		0.46667	9
0.475	-11		0.475	-13		0.475	8
0.48333	-10		0.48333	-10		0.48333	6
0.49167	-10		0.49167	-9		0.49167	4
0.5	-10		0.5	-8		0.5	3
0.50833	-10		0.50833	-8		0.50833	4
0.51667	-9		0.51667	-9		0.51667	6
0.525	-8		0.525	-10		0.525	8
0.53333	-8		0.53333	-11		0.53333	9
0.54167	-8		0.54167	-13		0.54167	8
0.55	-9		0.55	-14		0.55	6
0.55833	-11		0.55833	-14		0.55833	4
0.56667	-12		0.56667	-13		0.56667	2
0.575	-14		0.575	-13		0.575	1
0.58333	-15		0.58333	-12		0.58333	0
0.59167	-16		0.59167	-13		0.59167	-1
0.6	-17		0.6	-15		0.6	-2
0.60833	-17		0.60833	-18		0.60833	-3
0.61667	-18		0.61667	-19		0.61667	-4
0.625	-19		0.625	-20		0.625	-3
0.63333	-20		0.63333	-20		0.63333	0
0.64167	-21		0.64167	-18		0.64167	3
0.65	-20		0.65	-14		0.65	7
0.65833	-18		0.65833	-11		0.65833	10
0.66667	-17		0.66667	-8		0.66667	10
0.675	-17		0.675	-7		0.675	8
0.68333	-16		0.68333	-7		0.68333	5
0.69167	-14		0.69167	-8		0.69167	3
0.7	-11		0.7	-10		0.7	2
0.70833	-7		0.70833	-10		0.70833	2
0.71667	-3		0.71667	-10		0.71667	3
0.725	-2		0.725	-10		0.725	5
0.73333	-3		0.73333	-10		0.73333	6
0.74167	-5		0.74167	-10		0.74167	7
0.75	-6		0.75	-9		0.75	7
0.75833	-7		0.75833	-8		0.75833	6
0.76667	-8		0.76667	-5		0.76667	5
0.775	-8		0.775	-3		0.775	2
0.78333	-6		0.78333	-1		0.78333	-1
0.79167	-5		0.79167	0		0.79167	-3
0.8	-3		0.8	1		0.8	-5
0.80833	-2		0.80833	-1		0.80833	-6
0.81667	-2		0.81667	-3		0.81667	-5
0.825	-4		0.825	-6		0.825	-3
0.83333	-7		0.83333	-8		0.83333	0
0.84167	-9		0.84167	-11		0.84167	2
0.85	-10		0.85	-12		0.85	4
0.85833	-10		0.85833	-12		0.85833	5
0.86667	-10		0.86667	-12		0.86667	4
0.875	-9		0.875	-14		0.875	2
0.88333	-9		0.88333	-15		0.88333	0
0.89167	-9		0.89167	-16		0.89167	-1
0.9	-8		0.9	-16		0.9	-1
0.90833	-7		0.90833	-14		0.90833	0
0.91667	-7		0.91667	-10		0.91667	2
0.925	-7		0.925	-6		0.925	4
0.93333	-9		0.93333	-3		0.93333	5
0.94167	-12		0.94167	0		0.94167	7
0.95	-14		0.95	1		0.95	8
0.95833	-15		0.95833	1		0.95833	9
0.96667	-17		0.96667	1		0.96667	8
0.975	-17		0.975	0		0.975	6
0.98333	-17		0.98333	0		0.98333	2
0.99167	-16		0.99167	-1		0.99167	-2
1	-14		1	-1		1	-6
1.00833	-12		1.00833	0		1.00833	-8
1.01667	-10		1.01667	0		1.01667	-9
1.025	-9		1.025	-1		1.025	-9
1.03333	-8		1.03333	-2		1.03333	-9
1.04167	-8		1.04167	-4		1.04167	-8
1.05	-7		1.05	-5		1.05	-6
1.05833	-5		1.05833	-6		1.05833	-4
1.06667	-4		1.06667	-6		1.06667	-2
1.075	-4		1.075	-6		1.075	-1
1.08333	-5		1.08333	-5		1.08333	-1
1.09167	-8		1.09167	-3		1.09167	-1
1.1	-12		1.1	-2		1.1	0
1.10833	-15		1.10833	-2		1.10833	2
1.11667	-18		1.11667	-3		1.11667	4
1.125	-19		1.125	-4		1.125	6
1.13333	-18		1.13333	-6		1.13333	7
1.14167	-17		1.14167	-8		1.14167	6
1.15	-18		1.15	-9		1.15	3
1.15833	-20		1.15833	-9		1.15833	-1
1.16667	-22		1.16667	-9		1.16667	-4
1.175	-22		1.175	-8		1.175	-6
1.18333	-21		1.18333	-6		1.18333	-7
1.19167	-18		1.19167	-4		1.19167	-6
1.2	-14		1.2	-2		1.2	-2
1.20833	-11		1.20833	1		1.20833	2
1.21667	-9		1.21667	3		1.21667	6
1.225	-9		1.225	3		1.225	9
1.23333	-11		1.23333	2		1.23333	11
1.24167	-13		1.24167	-1		1.24167	13
1.25	-15		1.25	-4		1.25	13
1.25833	-15		1.25833	-6		1.25833	12
1.26667	-12		1.26667	-7		1.26667	10
1.275	-9		1.275	-8		1.275	8
1.28333	-6		1.28333	-8		1.28333	6
1.29167	-3		1.29167	-7		1.29167	5
1.3	-2		1.3	-7		1.3	3
1.30833	-2		1.30833	-7		1.30833	3
1.31667	-5		1.31667	-8		1.31667	4
1.325	-9		1.325	-9		1.325	5
1.33333	-12		1.33333	-10		1.33333	5
1.34167	-14		1.34167	-11		1.34167	4
1.35	-12		1.35	-10		1.35	1
1.35833	-9		1.35833	-9		1.35833	-2
1.36667	-6		1.36667	-8		1.36667	-4
1.375	-5		1.375	-9		1.375	-4
1.38333	-6		1.38333	-11		1.38333	-2
1.39167	-9		1.39167	-13		1.39167	1
1.4	-11		1.4	-15		1.4	3
1.40833	-13		1.40833	-17		1.40833	5
1.41667	-13		1.41667	-18		1.41667	6
1.425	-13		1.425	-18		1.425	6
1.43333	-12		1.43333	-17		1.43333	6
1.44167	-11		1.44167	-17		1.44167	5
1.45	-10		1.45	-16		1.45	4
1.45833	-10		1.45833	-15		1.45833	4
1.46667	-9		1.46667	-16		1.46667	5
1.475	-8		1.475	-17		1.475	8
1.48333	-9		1.48333	-20		1.48333	10
1.49167	-10		1.49167	-22		1.49167	12
1.5	-14		1.5	-23		1.5	13
1.50833	-19		1.50833	-24		1.50833	13
1.51667	-24		1.51667	-23		1.51667	13
1.525	-27		1.525	-20		1.525	12
1.53333	-28		1.53333	-17		1.53333	11
1.54167	-27		1.54167	-14		1.54167	9
1.55	-23		1.55	-13		1.55	6
1.55833	-19		1.55833	-14		1.55833	3
1.56667	-16		1.56667	-15		1.56667	2
1.575	-14		1.575	-16		1.575	3
1.58333	-13		1.58333	-16		1.58333	4
1.59167	-11		1.59167	-16		1.59167	5
1.6	-8		1.6	-15		1.6	7
1.60833	-5		1.60833	-14		1.60833	8
1.61667	-1		1.61667	-13		1.61667	8
1.625	0		1.625	-11		1.625	7
1.63333	0		1.63333	-9		1.63333	5
1.64167	-2		1.64167	-6		1.64167	2
1.65	-5		1.65	-4		1.65	0
1.65833	-8		1.65833	-2		1.65833	-1
1.66667	-9		1.66667	-1		1.66667	0
1.675	-9		1.675	0		1.675	2
1.68333	-8		1.68333	1		1.68333	4
1.69167	-8		1.69167	2		1.69167	5
1.7	-8		1.7	3		1.7	4
1.70833	-9		1.70833	4		1.70833	3
1.71667	-11		1.71667	4		1.71667	3
1.725	-12		1.725	4		1.725	2
1.73333	-12		1.73333	3		1.73333	3
1.74167	-11		1.74167	2		1.74167	3
1.75	-9		1.75	0		1.75	2
1.75833	-8		1.75833	-3		1.75833	1
1.76667	-7		1.76667	-6		1.76667	-1
1.775	-5		1.775	-9		1.775	-1
1.78333	-4		1.78333	-13		1.78333	0
1.79167	-4		1.79167	-15		1.79167	2
1.8	-4		1.8	-17		1.8	3
1.80833	-5		1.80833	-18		1.80833	3
1.81667	-5		1.81667	-18		1.81667	2
1.825	-6		1.825	-17		1.825	1
1.83333	-8		1.83333	-16		1.83333	-1
1.84167	-10		1.84167	-15		1.84167	-1
1.85	-12		1.85	-14		1.85	-1
1.85833	-13		1.85833	-13		1.85833	2
1.86667	-14		1.86667	-12		1.86667	5
1.875	-13		1.875	-10		1.875	8
1.88333	-12		1.88333	-7		1.88333	9
1.89167	-11		1.89167	-6		1.89167	8
1.9	-10		1.9	-5		1.9	6
1.90833	-11		1.90833	-5		1.90833	3
1.91667	-12		1.91667	-4		1.91667	0
1.925	-14		1.925	-3		1.925	0
1.93333	-15		1.93333	-4		1.93333	1
1.94167	-14		1.94167	-6		1.94167	2
1.95	-13		1.95	-9		1.95	3
1.95833	-11		1.95833	-12		1.95833	3
1.96667	-9		1.96667	-14		1.96667	2
1.975	-7		1.975	-14		1.975	1
1.98333	-5		1.98333	-12		1.98333	0
1.99167	-3		1.99167	-10		1.99167	0
2	0		2	-7		2	0
2.00833	4		2.00833	-6		2.00833	1
2.01667	6		2.01667	-5		2.01667	2
2.025	6		2.025	-5		2.025	3
2.03333	3		2.03333	-6		2.03333	4
2.04167	-1		2.04167	-8		2.04167	4
2.05	-5		2.05	-8		2.05	2
2.05833	-9		2.05833	-9		2.05833	-1
2.06667	-12		2.06667	-9		2.06667	-4
2.075	-13		2.075	-9		2.075	-5
2.08333	-13		2.08333	-10		2.08333	-5
2.09167	-14		2.09167	-11		2.09167	-3
2.1	-15		2.1	-12		2.1	0
2.10833	-15		2.10833	-13		2.10833	3
2.11667	-15		2.11667	-12		2.11667	5
2.125	-15		2.125	-11		2.125	6
2.13333	-14		2.13333	-10		2.13333	6
2.14167	-13		2.14167	-10		2.14167	6
2.15	-11		2.15	-10		2.15	6
2.15833	-9		2.15833	-11		2.15833	8
2.16667	-6		2.16667	-11		2.16667	9
2.175	-3		2.175	-11		2.175	11
2.18333	-1		2.18333	-10		2.18333	11
2.19167	-2		2.19167	-8		2.19167	9
2.2	-3		2.2	-6		2.2	6
2.20833	-4		2.20833	-4		2.20833	4
2.21667	-4		2.21667	-3		2.21667	3
2.225	-4		2.225	-4		2.225	3
2.23333	-5		2.23333	-6		2.23333	3
2.24167	-7		2.24167	-9		2.24167	4
2.25	-9		2.25	-11		2.25	4
2.25833	-11		2.25833	-11		2.25833	4
2.26667	-12		2.26667	-11		2.26667	3
2.275	-12		2.275	-9		2.275	3
2.28333	-11		2.28333	-6		2.28333	1
2.29167	-11		2.29167	-5		2.29167	-1
2.3	-11		2.3	-4		2.3	-3
2.30833	-11		2.30833	-4		2.30833	-4
2.31667	-12		2.31667	-5		2.31667	-3
2.325	-12		2.325	-7		2.325	-2
2.33333	-13		2.33333	-9		2.33333	-1
2.34167	-14		2.34167	-11		2.34167	0
2.35	-14		2.35	-13		2.35	0
2.35833	-12		2.35833	-14		2.35833	-1
2.36667	-11		2.36667	-14		2.36667	0
2.375	-10		2.375	-14		2.375	0
2.38333	-9		2.38333	-13		2.38333	1
2.39167	-8		2.39167	-13		2.39167	0
2.4	-8		2.4	-13		2.4	-2
2.40833	-8		2.40833	-13		2.40833	-3
2.41667	-9		2.41667	-12		2.41667	-5
2.425	-10		2.425	-11		2.425	-5
2.43333	-11		2.43333	-11		2.43333	-5
2.44167	-11		2.44167	-10		2.44167	-4
2.45	-11		2.45	-10		2.45	-3
2.45833	-9		2.45833	-10		2.45833	-3
2.46667	-7		2.46667	-9		2.46667	-2
2.475	-6		2.475	-8		2.475	0
2.48333	-5		2.48333	-6		2.48333	1
2.49167	-7		2.49167	-4		2.49167	3
2.5	-11		2.5	-4		2.5	4
2.50833	-14		2.50833	-4		2.50833	4
2.51667	-17		2.51667	-4		2.51667	2
2.525	-17		2.525	-3		2.525	0
2.53333	-16		2.53333	-2		2.53333	-2
2.54167	-13		2.54167	0		2.54167	-4
2.55	-10		2.55	2		2.55	-4
2.55833	-7		2.55833	2		2.55833	-4
2.56667	-4		2.56667	1		2.56667	-3
2.575	0		2.575	-1		2.575	-2
2.58333	3		2.58333	-4		2.58333	0
2.59167	5		2.59167	-7		2.59167	3
2.6	6		2.6	-10		2.6	6
2.60833	6		2.60833	-12		2.60833	8
2.61667	4		2.61667	-14		2.61667	8
2.625	2		2.625	-16		2.625	7
2.63333	1		2.63333	-17		2.63333	5
2.64167	-1		2.64167	-17		2.64167	3
2.65	-2		2.65	-17		2.65	3
2.65833	-4		2.65833	-15		2.65833	4
2.66667	-6		2.66667	-12		2.66667	6
2.675	-8		2.675	-8		2.675	8
2.68333	-9		2.68333	-6		2.68333	10
2.69167	-9		2.69167	-4		2.69167	11
2.7	-9		2.7	-3		2.7	10
2.70833	-10		2.70833	-3		2.70833	9
2.71667	-10		2.71667	-5		2.71667	8
2.725	-11		2.725	-7		2.725	6
2.73333	-11		2.73333	-10		2.73333	5
2.74167	-10		2.74167	-13		2.74167	5
2.75	-9		2.75	-15		2.75	5
2.75833	-9		2.75833	-15		2.75833	6
2.76667	-8		2.76667	-14		2.76667	7
2.775	-7		2.775	-12		2.775	7
2.78333	-6		2.78333	-9		2.78333	5
2.79167	-7		2.79167	-5		2.79167	3
2.8	-8		2.8	-2		2.8	-1
2.80833	-11		2.80833	0		2.80833	-5
2.81667	-13		2.81667	1		2.81667	-8
2.825	-15		2.825	1		2.825	-10
2.83333	-15		2.83333	-1		2.83333	-12
2.84167	-14		2.84167	-3		2.84167	-12
2.85	-12		2.85	-6		2.85	-10
2.85833	-10		2.85833	-9		2.85833	-7
2.86667	-8		2.86667	-12		2.86667	-3
2.875	-8		2.875	-14		2.875	0
2.88333	-8		2.88333	-16		2.88333	2
2.89167	-8		2.89167	-16		2.89167	3
2.9	-8		2.9	-15		2.9	4
2.90833	-9		2.90833	-13		2.90833	6
2.91667	-10		2.91667	-13		2.91667	9
2.925	-12		2.925	-13		2.925	11
2.93333	-13		2.93333	-14		2.93333	12
2.94167	-14		2.94167	-14		2.94167	11
2.95	-14		2.95	-14		2.95	10
2.95833	-13		2.95833	-11		2.95833	8
2.96667	-13		2.96667	-8		2.96667	8
2.975	-13		2.975	-5		2.975	8
2.98333	-13		2.98333	-3		2.98333	8
2.99167	-12		2.99167	-2		2.99167	9
3	-10		3	-3		3	10
3.00833	-7		3.00833	-4		3.00833	11
3.01667	-5		3.01667	-7		3.01667	10
3.025	-3		3.025	-8		3.025	10
3.03333	-2		3.03333	-9		3.03333	9
3.04167	-3		3.04167	-8		3.04167	9
3.05	-6		3.05	-6		3.05	10
3.05833	-10		3.05833	-5		3.05833	12
3.06667	-14		3.06667	-4		3.06667	13
3.075	-16		3.075	-5		3.075	15
3.08333	-18		3.08333	-6		3.08333	17
3.09167	-17		3.09167	-8		3.09167	18
3.1	-16		3.1	-8		3.1	20
3.10833	-13		3.10833	-8		3.10833	21
3.11667	-10		3.11667	-8		3.11667	21
3.125	-7		3.125	-8		3.125	19
3.13333	-5		3.13333	-10		3.13333	16
3.14167	-3		3.14167	-11		3.14167	13
3.15	-3		3.15	-13		3.15	9
3.15833	-4		3.15833	-15		3.15833	7
3.16667	-5		3.16667	-16		3.16667	4
3.175	-6		3.175	-16		3.175	2
3.18333	-6		3.18333	-15		3.18333	2
3.19167	-6		3.19167	-14		3.19167	4
3.2	-5		3.2	-13		3.2	7
3.20833	-5		3.20833	-13		3.20833	11
3.21667	-5		3.21667	-14		3.21667	14
3.225	-6		3.225	-15		3.225	16
3.23333	-6		3.23333	-14		3.23333	17
3.24167	-5		3.24167	-12		3.24167	17
3.25	-4		3.25	-10		3.25	17
3.25833	-4		3.25833	-8		3.25833	18
3.26667	-6		3.26667	-7		3.26667	18
3.275	-8		3.275	-7		3.275	17
3.28333	-10		3.28333	-6		3.28333	15
3.29167	-11		3.29167	-6		3.29167	12
3.3	-11		3.3	-5		3.3	11
3.30833	-9		3.30833	-4		3.30833	11
3.31667	-7		3.31667	-6		3.31667	14
3.325	-5		3.325	-7		3.325	17
3.33333	-4		3.33333	-9		3.33333	20
3.34167	-3		3.34167	-9		3.34167	22
3.35	-3		3.35	-7		3.35	22
3.35833	-2		3.35833	-5		3.35833	21
3.36667	-1		3.36667	-4		3.36667	19
3.375	-2		3.375	-4		3.375	18
3.38333	-3		3.38333	-6		3.38333	18
3.39167	-5		3.39167	-7		3.39167	20
3.4	-5		3.4	-8		3.4	21
3.40833	-5		3.40833	-8		3.40833	23
3.41667	-4		3.41667	-7		3.41667	24
3.425	-2		3.425	-6		3.425	24
3.43333	-2		3.43333	-6		3.43333	23
3.44167	-2		3.44167	-7		3.44167	20
3.45	-3		3.45	-8		3.45	17
3.45833	-4		3.45833	-9		3.45833	14
3.46667	-5		3.46667	-10		3.46667	12
3.475	-6		3.475	-11		3.475	10
3.48333	-7		3.48333	-11		3.48333	9
3.49167	-8		3.49167	-11		3.49167	9
3.5	-9		3.5	-11		3.5	10
3.50833	-8		3.50833	-11		3.50833	11
3.51667	-7		3.51667	-12		3.51667	11
3.525	-4		3.525	-13		3.525	11
3.53333	-1		3.53333	-14		3.53333	12
3.54167	2		3.54167	-13		3.54167	13
3.55	3		3.55	-12		3.55	14
3.55833	3		3.55833	-10		3.55833	16
3.56667	3		3.56667	-8		3.56667	16
3.575	2		3.575	-7		3.575	15
3.58333	1		3.58333	-7		3.58333	12
3.59167	0		3.59167	-8		3.59167	8
3.6	-2		3.6	-8		3.6	3
3.60833	-5		3.60833	-9		3.60833	0
3.61667	-7		3.61667	-10		3.61667	-2
3.625	-9		3.625	-10		3.625	-1
3.63333	-11		3.63333	-11		3.63333	1
3.64167	-11		3.64167	-12		3.64167	4
3.65	-10		3.65	-13		3.65	6
3.65833	-9		3.65833	-12		3.65833	9
3.66667	-8		3.66667	-10		3.66667	10
3.675	-7		3.675	-9		3.675	11
3.68333	-7		3.68333	-8		3.68333	10
3.69167	-6		3.69167	-7		3.69167	10
3.7	-5		3.7	-7		3.7	11
3.70833	-3		3.70833	-7		3.70833	11
3.71667	-2		3.71667	-7		3.71667	11
3.725	-2		3.725	-6		3.725	10
3.73333	-3		3.73333	-6		3.73333	10
3.74167	-5		3.74167	-5		3.74167	10
3.75	-7		3.75	-4		3.75	9
3.75833	-7		3.75833	-5		3.75833	7
3.76667	-7		3.76667	-6		3.76667	5
3.775	-5		3.775	-10		3.775	3
3.78333	-4		3.78333	-14		3.78333	2
3.79167	-3		3.79167	-18		3.79167	2
3.8	-2		3.8	-20		3.8	4
3.80833	-2		3.80833	-21		3.80833	5
3.81667	-3		3.81667	-20		3.81667	6
3.825	-4		3.825	-18		3.825	7
3.83333	-5		3.83333	-16		3.83333	8
3.84167	-6		3.84167	-14		3.84167	10
3.85	-7		3.85	-13		3.85	11
3.85833	-9		3.85833	-12		3.85833	10
3.86667	-11		3.86667	-12		3.86667	9
3.875	-12		3.875	-13		3.875	6
3.88333	-13		3.88333	-13		3.88333	4
3.89167	-14		3.89167	-13		3.89167	2
3.9	-13		3.9	-13		3.9	0
3.90833	-13		3.90833	-12		3.90833	-1
3.91667	-12		3.91667	-12		3.91667	-2
3.925	-12		3.925	-13		3.925	-3
3.93333	-11		3.93333	-13		3.93333	-3
3.94167	-11		3.94167	-14		3.94167	-3
3.95	-10		3.95	-16		3.95	-2
3.95833	-9		3.95833	-18		3.95833	0
3.96667	-8		3.96667	-19		3.96667	2
3.975	-6		3.975	-19		3.975	2
3.98333	-4		3.98333	-17		3.98333	3
3.99167	-2		3.99167	-14		3.99167	3
4	0		4	-10		4	4
4.00833	0		4.00833	-8		4.00833	4
4.01667	-1		4.01667	-8		4.01667	4
4.025	-4		4.025	-9		4.025	4
4.03333	-9		4.03333	-9		4.03333	4
4.04167	-14		4.04167	-9		4.04167	5
4.05	-19		4.05	-10		4.05	5
4.05833	-22		4.05833	-12		4.05833	5
4.06667	-24		4.06667	-14		4.06667	4
4.075	-24		4.075	-16		4.075	1
4.08333	-22		4.08333	-18		4.08333	-1
4.09167	-19		4.09167	-19		4.09167	-3
4.1	-16		4.1	-18		4.1	-2
4.10833	-14		4.10833	-15		4.10833	2
4.11667	-12		4.11667	-12		4.11667	6
4.125	-11		4.125	-9		4.125	9
4.13333	-12		4.13333	-7		4.13333	10
4.14167	-13		4.14167	-6		4.14167	10
4.15	-14		4.15	-7		4.15	8
4.15833	-13		4.15833	-8		4.15833	6
4.16667	-12		4.16667	-10		4.16667	4
4.175	-10		4.175	-11		4.175	2
4.18333	-9		4.18333	-10		4.18333	0
4.19167	-10		4.19167	-9		4.19167	-2
4.2	-11		4.2	-8		4.2	-3
4.20833	-12		4.20833	-6		4.20833	-3
4.21667	-12		4.21667	-5		4.21667	-2
4.225	-10		4.225	-5		4.225	0
4.23333	-8		4.23333	-5		4.23333	2
4.24167	-6		4.24167	-5		4.24167	5
4.25	-4		4.25	-7		4.25	6
4.25833	-2		4.25833	-8		4.25833	7
4.26667	0		4.26667	-9		4.26667	7
4.275	-1		4.275	-10		4.275	7
4.28333	-3		4.28333	-9		4.28333	6
4.29167	-6		4.29167	-6		4.29167	4
4.3	-9		4.3	-4		4.3	2
4.30833	-10		4.30833	-2		4.30833	2
4.31667	-10		4.31667	-2		4.31667	2
4.325	-9		4.325	-4		4.325	2
4.33333	-8		4.33333	-6		4.33333	2
4.34167	-7		4.34167	-7		4.34167	2
4.35	-7		4.35	-7		4.35	2
4.35833	-7		4.35833	-5		4.35833	0
4.36667	-7		4.36667	-3		4.36667	0
4.375	-8		4.375	-2		4.375	0
4.38333	-10		4.38333	-3		4.38333	1
4.39167	-11		4.39167	-5		4.39167	2
4.4	-12		4.4	-8		4.4	2
4.40833	-11		4.40833	-10		4.40833	2
4.41667	-9		4.41667	-12		4.41667	2
4.425	-7		4.425	-14		4.425	4
4.43333	-6		4.43333	-15		4.43333	6
4.44167	-4		4.44167	-16		4.44167	8
4.45	-4		4.45	-15		4.45	9
4.45833	-5		4.45833	-14		4.45833	9
4.46667	-6		4.46667	-12		4.46667	8
4.475	-8		4.475	-9		4.475	8
4.48333	-10		4.48333	-7		4.48333	7
4.49167	-12		4.49167	-5		4.49167	7
4.5	-12		4.5	-5		4.5	7
4.50833	-13		4.50833	-5		4.50833	7
4.51667	-12		4.51667	-6		4.51667	5
4.525	-12		4.525	-7		4.525	3
4.53333	-11		4.53333	-7		4.53333	2
4.54167	-10		4.54167	-7		4.54167	1
4.55	-9		4.55	-7		4.55	1
4.55833	-8		4.55833	-8		4.55833	3
4.56667	-8		4.56667	-9		4.56667	5
4.575	-7		4.575	-11		4.575	8
4.58333	-6		4.58333	-13		4.58333	11
4.59167	-5		4.59167	-14		4.59167	13
4.6	-6		4.6	-16		4.6	14
4.60833	-8		4.60833	-17		4.60833	13
4.61667	-11		4.61667	-19		4.61667	12
4.625	-13		4.625	-21		4.625	10
4.63333	-13		4.63333	-22		4.63333	9
4.64167	-11		4.64167	-23		4.64167	8
4.65	-8		4.65	-22		4.65	8
4.65833	-5		4.65833	-20		4.65833	8
4.66667	-3		4.66667	-18		4.66667	7
4.675	-1		4.675	-16		4.675	6
4.68333	0		4.68333	-15		4.68333	5
4.69167	-1		4.69167	-15		4.69167	6
4.7	-3		4.7	-15		4.7	8
4.70833	-6		4.70833	-15		4.70833	7
4.71667	-10		4.71667	-15		4.71667	6
4.725	-11		4.725	-13		4.725	3
4.73333	-11		4.73333	-13		4.73333	1
4.74167	-10		4.74167	-12		4.74167	1
4.75	-7		4.75	-12		4.75	3
4.75833	-5		4.75833	-11		4.75833	5
4.76667	-4		4.76667	-10		4.76667	7
4.775	-5		4.775	-10		4.775	7
4.78333	-8		4.78333	-11		4.78333	7
4.79167	-11		4.79167	-12		4.79167	8
4.8	-14		4.8	-14		4.8	9
4.80833	-15		4.80833	-16		4.80833	9
4.81667	-14		4.81667	-18		4.81667	9
4.825	-12		4.825	-19		4.825	10
4.83333	-10		4.83333	-19		4.83333	11
4.84167	-9		4.84167	-18		4.84167	11
4.85	-10		4.85	-15		4.85	11
4.85833	-10		4.85833	-12		4.85833	11
4.86667	-11		4.86667	-10		4.86667	10
4.875	-11		4.875	-6		4.875	8
4.88333	-10		4.88333	-3		4.88333	7
4.89167	-9		4.89167	0		4.89167	6
4.9	-7		4.9	3		4.9	4
4.90833	-5		4.90833	4		4.90833	2
4.91667	-3		4.91667	3		4.91667	1
4.925	-1		4.925	1		4.925	1
4.93333	-1		4.93333	-1		4.93333	3
4.94167	-1		4.94167	-4		4.94167	5
4.95	-1		4.95	-6		4.95	7
4.95833	-2		4.95833	-9		4.95833	9
4.96667	-3		4.96667	-13		4.96667	9
4.975	-4		4.975	-16		4.975	7
4.98333	-5		4.98333	-19		4.98333	6
4.99167	-4		4.99167	-21		4.99167	5
5	-2		5	-21		5	5
5.00833	0		5.00833	-21		5.00833	5
5.01667	1		5.01667	-20		5.01667	6
5.025	0		5.025	-19		5.025	6
5.03333	-2		5.03333	-18		5.03333	6
5.04167	-5		5.04167	-18		5.04167	6
5.05	-8		5.05	-17		5.05	7
5.05833	-11		5.05833	-17		5.05833	9
5.06667	-13		5.06667	-17		5.06667	9
5.075	-13		5.075	-17		5.075	9
5.08333	-11		5.08333	-16		5.08333	6
5.09167	-8		5.09167	-13		5.09167	2
5.1	-5		5.1	-10		5.1	-2
5.10833	-2		5.10833	-7		5.10833	-5
5.11667	1		5.11667	-7		5.11667	-5
5.125	2		5.125	-8		5.125	-2
5.13333	2		5.13333	-12		5.13333	2
5.14167	2		5.14167	-16		5.14167	5
5.15	1		5.15	-19		5.15	7
5.15833	-1		5.15833	-20		5.15833	8
5.16667	-3		5.16667	-21		5.16667	6
5.175	-5		5.175	-20		5.175	4
5.18333	-6		5.18333	-19		5.18333	2
5.19167	-7		5.19167	-19		5.19167	2
5.2	-7		5.2	-17		5.2	3
5.20833	-7		5.20833	-15		5.20833	6
5.21667	-9		5.21667	-12		5.21667	9
5.225	-10		5.225	-9		5.225	11
5.23333	-10		5.23333	-7		5.23333	13
5.24167	-8		5.24167	-6		5.24167	15
5.25	-5		5.25	-6		5.25	15
5.25833	-3		5.25833	-7		5.25833	15
5.26667	-3		5.26667	-7		5.26667	13
5.275	-4		5.275	-6		5.275	11
5.28333	-6		5.28333	-4		5.28333	9
5.29167	-7		5.29167	-2		5.29167	6
5.3	-7		5.3	0		5.3	3
5.30833	-6		5.30833	2		5.30833	1
5.31667	-2		5.31667	3		5.31667	2
5.325	1		5.325	4		5.325	4
5.33333	5		5.33333	4		5.33333	7
5.34167	7		5.34167	3		5.34167	10
5.35	8		5.35	1		5.35	12
5.35833	7		5.35833	0		5.35833	13
5.36667	5		5.36667	-1		5.36667	12
5.375	3		5.375	-1		5.375	11
5.38333	2		5.38333	-1		5.38333	9
5.39167	2		5.39167	-1		5.39167	8
5.4	2		5.4	-3		5.4	7
5.40833	1		5.40833	-6		5.40833	6
5.41667	0		5.41667	-9		5.41667	6
5.425	-1		5.425	-13		5.425	7
5.43333	-2		5.43333	-15		5.43333	10
5.44167	-3		5.44167	-15		5.44167	13
5.45	-3		5.45	-15		5.45	16
5.45833	-2		5.45833	-16		5.45833	19
5.46667	-1		5.46667	-16		5.46667	22
5.475	2		5.475	-17		5.475	23
5.48333	4		5.48333	-17		5.48333	23
5.49167	5		5.49167	-15		5.49167	24
5.5	4		5.5	-13		5.5	25
5.50833	2		5.50833	-12		5.50833	26
5.51667	0		5.51667	-12		5.51667	28
5.525	-3		5.525	-13		5.525	28
5.53333	-7		5.53333	-14		5.53333	29
5.54167	-9		5.54167	-15		5.54167	28
5.55	-10		5.55	-14		5.55	28
5.55833	-9		5.55833	-13		5.55833	27
5.56667	-6		5.56667	-11		5.56667	26
5.575	-1		5.575	-10		5.575	27
5.58333	4		5.58333	-10		5.58333	29
5.59167	7		5.59167	-13		5.59167	32
5.6	10		5.6	-17		5.6	34
5.60833	12		5.60833	-20		5.60833	36
5.61667	11		5.61667	-22		5.61667	38
5.625	9		5.625	-22		5.625	40
5.63333	7		5.63333	-20		5.63333	42
5.64167	5		5.64167	-17		5.64167	45
5.65	3		5.65	-14		5.65	47
5.65833	3		5.65833	-13		5.65833	48
5.66667	2		5.66667	-12		5.66667	49
5.675	3		5.675	-12		5.675	48
5.68333	2		5.68333	-13		5.68333	46
5.69167	0		5.69167	-14		5.69167	44
5.7	-2		5.7	-14		5.7	43
5.70833	-5		5.70833	-14		5.70833	42
5.71667	-7		5.71667	-14		5.71667	43
5.725	-9		5.725	-13		5.725	45
5.73333	-8		5.73333	-10		5.73333	47
5.74167	-6		5.74167	-8		5.74167	49
5.75	-4		5.75	-6		5.75	51
5.75833	-2		5.75833	-6		5.75833	53
5.76667	0		5.76667	-6		5.76667	53
5.775	0		5.775	-8		5.775	53
5.78333	0		5.78333	-9		5.78333	52
5.79167	1		5.79167	-9		5.79167	52
5.8	1		5.8	-8		5.8	53
5.80833	1		5.80833	-6		5.80833	54
5.81667	1		5.81667	-3		5.81667	54
5.825	1		5.825	-2		5.825	55
5.83333	2		5.83333	-2		5.83333	56
5.84167	2		5.84167	-4		5.84167	57
5.85	3		5.85	-7		5.85	57
5.85833	3		5.85833	-11		5.85833	58
5.86667	1		5.86667	-15		5.86667	58
5.875	-2		5.875	-16		5.875	57
5.88333	-5		5.88333	-15		5.88333	55
5.89167	-7		5.89167	-13		5.89167	52
5.9	-7		5.9	-11		5.9	49
5.90833	-7		5.90833	-10		5.90833	46
5.91667	-6		5.91667	-13		5.91667	44
5.925	-6		5.925	-15		5.925	43
5.93333	-7		5.93333	-18		5.93333	45
5.94167	-7		5.94167	-20		5.94167	48
5.95	-7		5.95	-19		5.95	51
5.95833	-6		5.95833	-17		5.95833	52
5.96667	-4		5.96667	-14		5.96667	53
5.975	-2		5.975	-12		5.975	51
5.98333	-1		5.98333	-11		5.98333	50
5.99167	-1		5.99167	-11		5.99167	48
6	-3		6	-12		6	48
6.00833	-6		6.00833	-13		6.00833	47
6.01667	-9		6.01667	-13		6.01667	46
6.025	-11		6.025	-11		6.025	45
6.03333	-13		6.03333	-9		6.03333	43
6.04167	-13		6.04167	-7		6.04167	42
6.05	-12		6.05	-6		6.05	41
6.05833	-9		6.05833	-7		6.05833	39
6.06667	-5		6.06667	-9		6.06667	39
6.075	-2		6.075	-12		6.075	39
6.08333	1		6.08333	-14		6.08333	41
6.09167	2		6.09167	-14		6.09167	43
6.1	2		6.1	-14		6.1	45
6.10833	1		6.10833	-12		6.10833	46
6.11667	-1		6.11667	-10		6.11667	46
6.125	-2		6.125	-7		6.125	45
6.13333	-4		6.13333	-7		6.13333	44
6.14167	-4		6.14167	-7		6.14167	43
6.15	-4		6.15	-8		6.15	42
6.15833	-4		6.15833	-8		6.15833	40
6.16667	-5		6.16667	-8		6.16667	39
6.175	-5		6.175	-7		6.175	37
6.18333	-6		6.18333	-7		6.18333	35
6.19167	-6		6.19167	-8		6.19167	33
6.2	-4		6.2	-9		6.2	32
6.20833	-3		6.20833	-10		6.20833	30
6.21667	-2		6.21667	-11		6.21667	28
6.225	-2		6.225	-12		6.225	26
6.23333	-4		6.23333	-12		6.23333	23
6.24167	-5		6.24167	-11		6.24167	21
6.25	-7		6.25	-9		6.25	18
6.25833	-9		6.25833	-6		6.25833	17
6.26667	-10		6.26667	-5		6.26667	17
6.275	-11		6.275	-5		6.275	19
6.28333	-11		6.28333	-7		6.28333	22
6.29167	-10		6.29167	-9		6.29167	24
6.3	-6		6.3	-11		6.3	25
6.30833	-2		6.30833	-12		6.30833	25
6.31667	2		6.31667	-10		6.31667	24
6.325	5		6.325	-8		6.325	23
6.33333	6		6.33333	-7		6.33333	22
6.34167	5		6.34167	-6		6.34167	21
6.35	6		6.35	-6		6.35	18
6.35833	7		6.35833	-6		6.35833	16
6.36667	7		6.36667	-7		6.36667	15
6.375	7		6.375	-7		6.375	17
6.38333	6		6.38333	-8		6.38333	20
6.39167	6		6.39167	-10		6.39167	24
6.4	6		6.4	-13		6.4	28
6.40833	8		6.40833	-15		6.40833	30
6.41667	11		6.41667	-15		6.41667	30
6.425	13		6.425	-14		6.425	30
6.43333	13		6.43333	-12		6.43333	29
6.44167	12		6.44167	-11		6.44167	29
6.45	12		6.45	-11		6.45	29
6.45833	13		6.45833	-12		6.45833	29
6.46667	14		6.46667	-14		6.46667	29
6.475	15		6.475	-14		6.475	29
6.48333	15		6.48333	-10		6.48333	29
6.49167	15		6.49167	-2		6.49167	29
6.5	13		6.5	9		6.5	29
6.50833	10		6.50833	20		6.50833	28
6.51667	7		6.51667	32		6.51667	27
6.525	4		6.525	42		6.525	25
6.53333	0		6.53333	49		6.53333	22
6.54167	-2		6.54167	52		6.54167	19
6.55	-3		6.55	52		6.55	17
6.55833	-4		6.55833	48		6.55833	17
6.56667	-4		6.56667	42		6.56667	18
6.575	-4		6.575	34		6.575	21
6.58333	-5		6.58333	25		6.58333	23
6.59167	-5		6.59167	18		6.59167	25
6.6	-4		6.6	15		6.6	26
6.60833	-4		6.60833	14		6.60833	27
6.61667	-4		6.61667	15		6.61667	28
6.625	-5		6.625	16		6.625	28
6.63333	-6		6.63333	16		6.63333	27
6.64167	-7		6.64167	13		6.64167	25
6.65	-8		6.65	8		6.65	23
6.65833	-8		6.65833	1		6.65833	21
6.66667	-7		6.66667	-5		6.66667	19
6.675	-5		6.675	-7		6.675	16
6.68333	-3		6.68333	-7		6.68333	13
6.69167	-1		6.69167	-5		6.69167	11
6.7	0		6.7	-3		6.7	10
6.70833	-1		6.70833	-2		6.70833	11
6.71667	-3		6.71667	-2		6.71667	14
6.725	-5		6.725	-2		6.725	16
6.73333	-6		6.73333	-2		6.73333	18
6.74167	-5		6.74167	-1		6.74167	19
6.75	-2		6.75	0		6.75	19
6.75833	1		6.75833	2		6.75833	20
6.76667	3		6.76667	2		6.76667	22
6.775	4		6.775	1		6.775	24
6.78333	4		6.78333	-1		6.78333	25
6.79167	2		6.79167	-3		6.79167	27
6.8	-1		6.8	-2		6.8	28
6.80833	-4		6.80833	1		6.80833	29
6.81667	-7		6.81667	4		6.81667	29
6.825	-9		6.825	8		6.825	30
6.83333	-9		6.83333	11		6.83333	30
6.84167	-9		6.84167	14		6.84167	29
6.85	-9		6.85	15		6.85	27
6.85833	-10		6.85833	16		6.85833	26
6.86667	-10		6.86667	15		6.86667	25
6.875	-9		6.875	15		6.875	24
6.88333	-7		6.88333	13		6.88333	22
6.89167	-4		6.89167	12		6.89167	21
6.9	-1		6.9	11		6.9	20
6.90833	1		6.90833	10		6.90833	20
6.91667	2		6.91667	8		6.91667	21
6.925	2		6.925	7		6.925	24
6.93333	4		6.93333	8		6.93333	28
6.94167	6		6.94167	10		6.94167	31
6.95	8		6.95	12		6.95	32
6.95833	9		6.95833	15		6.95833	32
6.96667	9		6.96667	18		6.96667	32
6.975	6		6.975	21		6.975	33
6.98333	3		6.98333	23		6.98333	35
6.99167	-2		6.99167	26		6.99167	38
7	-5		7	29		7	42
7.00833	-8		7.00833	31		7.00833	46
7.01667	-8		7.01667	34		7.01667	48
7.025	-7		7.025	37		7.025	50
7.03333	-5		7.03333	41		7.03333	50
7.04167	-3		7.04167	43		7.04167	50
7.05	-1		7.05	46		7.05	50
7.05833	1		7.05833	47		7.05833	49
7.06667	2		7.06667	47		7.06667	49
7.075	1		7.075	48		7.075	50
7.08333	-1		7.08333	50		7.08333	51
7.09167	-3		7.09167	52		7.09167	54
7.1	-5		7.1	55		7.1	56
7.10833	-8		7.10833	57		7.10833	57
7.11667	-9		7.11667	58		7.11667	59
7.125	-10		7.125	58		7.125	59
7.13333	-10		7.13333	60		7.13333	60
7.14167	-9		7.14167	63		7.14167	60
7.15	-8		7.15	67		7.15	62
7.15833	-7		7.15833	70		7.15833	63
7.16667	-7		7.16667	74		7.16667	64
7.175	-7		7.175	75		7.175	63
7.18333	-7		7.18333	75		7.18333	62
7.19167	-6		7.19167	74		7.19167	60
7.2	-6		7.2	73		7.2	58
7.20833	-7		7.20833	73		7.20833	57
7.21667	-9		7.21667	72		7.21667	56
7.225	-12		7.225	71		7.225	57
7.23333	-15		7.23333	69		7.23333	58
7.24167	-17		7.24167	67		7.24167	60
7.25	-17		7.25	65		7.25	64
7.25833	-15		7.25833	64		7.25833	67
7.26667	-12		7.26667	61		7.26667	69
7.275	-10		7.275	58		7.275	71
7.28333	-9		7.28333	54		7.28333	71
7.29167	-8		7.29167	51		7.29167	72
7.3	-8		7.3	49		7.3	73
7.30833	-9		7.30833	49		7.30833	73
7.31667	-10		7.31667	51		7.31667	72
7.325	-11		7.325	52		7.325	69
7.33333	-11		7.33333	53		7.33333	65
7.34167	-9		7.34167	52		7.34167	62
7.35	-6		7.35	50		7.35	59
7.35833	-3		7.35833	47		7.35833	57
7.36667	0		7.36667	43		7.36667	55
7.375	3		7.375	39		7.375	51
7.38333	4		7.38333	36		7.38333	48
7.39167	3		7.39167	35		7.39167	44
7.4	1		7.4	37		7.4	41
7.40833	-3		7.40833	39		7.40833	39
7.41667	-6		7.41667	42		7.41667	38
7.425	-10		7.425	43		7.425	38
7.43333	-13		7.43333	43		7.43333	37
7.44167	-16		7.44167	42		7.44167	36
7.45	-16		7.45	42		7.45	37
7.45833	-14		7.45833	43		7.45833	39
7.46667	-10		7.46667	44		7.46667	41
7.475	-6		7.475	45		7.475	43
7.48333	-3		7.48333	44		7.48333	44
7.49167	-2		7.49167	44		7.49167	44
7.5	-2		7.5	43		7.5	44
7.50833	-4		7.50833	42		7.50833	44
7.51667	-5		7.51667	41		7.51667	44
7.525	-6		7.525	39		7.525	44
7.53333	-6		7.53333	36		7.53333	43
7.54167	-6		7.54167	34		7.54167	41
7.55	-6		7.55	32		7.55	39
7.55833	-7		7.55833	31		7.55833	37
7.56667	-9		7.56667	30		7.56667	36
7.575	-11		7.575	31		7.575	35
7.58333	-11		7.58333	33		7.58333	35
7.59167	-11		7.59167	36		7.59167	36
7.6	-9		7.6	37		7.6	37
7.60833	-8		7.60833	38		7.60833	38
7.61667	-6		7.61667	37		7.61667	39
7.625	-5		7.625	34		7.625	40
7.63333	-4		7.63333	31		7.63333	42
7.64167	-2		7.64167	28		7.64167	45
7.65	0		7.65	26		7.65	47
7.65833	2		7.65833	25		7.65833	48
7.66667	3		7.66667	25		7.66667	47
7.675	2		7.675	26		7.675	46
7.68333	1		7.68333	28		7.68333	45
7.69167	-2		7.69167	28		7.69167	46
7.7	-4		7.7	27		7.7	49
7.70833	-6		7.70833	24		7.70833	51
7.71667	-6		7.71667	21		7.71667	53
7.725	-7		7.725	19		7.725	55
7.73333	-7		7.73333	21		7.73333	55
7.74167	-9		7.74167	25		7.74167	56
7.75	-10		7.75	30		7.75	59
7.75833	-12		7.75833	34		7.75833	65
7.76667	-13		7.76667	37		7.76667	72
7.775	-14		7.775	39		7.775	81
7.78333	-13		7.78333	41		7.78333	91
7.79167	-13		7.79167	47		7.79167	103
7.8	-13		7.8	56		7.8	117
7.80833	-14		7.80833	69		7.80833	132
7.81667	-15		7.81667	86		7.81667	149
7.825	-15		7.825	108		7.825	170
7.83333	-14		7.83333	134		7.83333	197
7.84167	-14		7.84167	166		7.84167	229
7.85	-13		7.85	208		7.85	265
7.85833	-13		7.85833	264		7.85833	302
7.86667	-13		7.86667	341		7.86667	346
7.875	-13		7.875	436		7.875	403
7.88333	-13		7.88333	551		7.88333	477
7.89167	-11		7.89167	700		7.89167	564
7.9	-10		7.9	888		7.9	669
7.90833	-8		7.90833	1120		7.90833	792
7.91667	-7		7.91667	1412		7.91667	932
7.925	-5		7.925	1761		7.925	1099
7.93333	-3		7.93333	2191		7.93333	1304
7.94167	-1		7.94167	2700		7.94167	1544
7.95	-1		7.95	3303		7.95	1841
7.95833	-2		7.95833	4019		7.95833	2208
7.96667	-4		7.96667	4830		7.96667	2627
7.975	-5		7.975	5781		7.975	3072
7.98333	-6		7.98333	6836		7.98333	3558
7.99167	-6		7.99167	8025		7.99167	4143
8	-4		8	9346		8	4832
8.00833	-3		8.00833	10761		8.00833	5575
8.01667	-3		8.01667	12324		8.01667	6322
8.025	-2		8.025	13945		8.025	7098
8.03333	-1		8.03333	15675		8.03333	7943
8.04167	0		8.04167	17461		8.04167	8816
8.05	1		8.05	19272		8.05	9753
8.05833	1		8.05833	21138		8.05833	10704
8.06667	1		8.06667	22951		8.06667	11667
8.075	1		8.075	24771		8.075	12689
8.08333	1		8.08333	26507		8.08333	13700
8.09167	2		8.09167	28153		8.09167	14625
8.1	3		8.1	29711		8.1	15451
8.10833	4		8.10833	31104		8.10833	16198
8.11667	6		8.11667	32380		8.11667	16846
8.125	8		8.125	33470		8.125	17399
8.13333	10		8.13333	34389		8.13333	17881
8.14167	12		8.14167	35132		8.14167	18260
8.15	13		8.15	35673		8.15	18546
8.15833	14		8.15833	36039		8.15833	18734
8.16667	13		8.16667	36219		8.16667	18817
8.175	12		8.175	36221		8.175	18805
8.18333	10		8.18333	36067		8.18333	18699
8.19167	8		8.19167	35755		8.19167	18501
8.2	7		8.2	35307		8.2	18230
8.20833	7		8.20833	34747		8.20833	17881
8.21667	7		8.21667	34062		8.21667	17473
8.225	9		8.225	33305		8.225	17016
8.23333	10		8.23333	32459		8.23333	16484
8.24167	11		8.24167	31558		8.24167	15898
8.25	12		8.25	30622		8.25	15311
8.25833	13		8.25833	29636		8.25833	14758
8.26667	12		8.26667	28658		8.26667	14207
8.275	10		8.275	27650		8.275	13643
8.28333	9		8.28333	26656		8.28333	13087
8.29167	8		8.29167	25669		8.29167	12518
8.3	8		8.3	24685		8.3	11969
8.30833	9		8.30833	23741		8.30833	11427
8.31667	10		8.31667	22801		8.31667	10901
8.325	10		8.325	21909		8.325	10402
8.33333	11		8.33333	21041		8.33333	9894
8.34167	12		8.34167	20207		8.34167	9392
8.35	14		8.35	19418		8.35	8934
8.35833	16		8.35833	18651		8.35833	8538
8.36667	16		8.36667	17936		8.36667	8170
8.375	16		8.375	17243		8.375	7797
8.38333	15		8.38333	16592		8.38333	7434
8.39167	12		8.39167	15973		8.39167	7108
8.4	9		8.4	15379		8.4	6823
8.40833	6		8.40833	14826		8.40833	6552
8.41667	4		8.41667	14289		8.41667	6293
8.425	3		8.425	13790		8.425	6054
8.43333	3		8.43333	13311		8.43333	5806
8.44167	4		8.44167	12856		8.44167	5555
8.45	6		8.45	12428		8.45	5327
8.45833	7		8.45833	12012		8.45833	5131
8.46667	8		8.46667	11625		8.46667	4951
8.475	9		8.475	11248		8.475	4775
8.48333	10		8.48333	10893		8.48333	4609
8.49167	11		8.49167	10554		8.49167	4443
8.5	11		8.5	10228		8.5	4286
8.50833	12		8.50833	9922		8.50833	4135
8.51667	13		8.51667	9624		8.51667	3990
8.525	14		8.525	9344		8.525	3854
8.53333	15		8.53333	9069		8.53333	3724
8.54167	15		8.54167	8805		8.54167	3603
8.55	14		8.55	8551		8.55	3485
8.55833	13		8.55833	8301		8.55833	3373
8.56667	11		8.56667	8063		8.56667	3263
8.575	10		8.575	7828		8.575	3150
8.58333	10		8.58333	7600		8.58333	3039
8.59167	10		8.59167	7378		8.59167	2936
8.6	12		8.6	7160		8.6	2845
8.60833	13		8.60833	6951		8.60833	2756
8.61667	14		8.61667	6745		8.61667	2668
8.625	14		8.625	6548		8.625	2582
8.63333	13		8.63333	6354		8.63333	2495
8.64167	12		8.64167	6165		8.64167	2413
8.65	11		8.65	5982		8.65	2330
8.65833	10		8.65833	5800		8.65833	2242
8.66667	10		8.66667	5625		8.66667	2157
8.675	11		8.675	5449		8.675	2082
8.68333	12		8.68333	5279		8.68333	2015
8.69167	12		8.69167	5112		8.69167	1949
8.7	12		8.7	4948		8.7	1885
8.70833	13		8.70833	4791		8.70833	1820
8.71667	14		8.71667	4635		8.71667	1751
8.725	14		8.725	4487		8.725	1683
8.73333	12		8.73333	4341		8.73333	1620
8.74167	9		8.74167	4200		8.74167	1563
8.75	6		8.75	4065		8.75	1508
8.75833	4		8.75833	3931		8.75833	1455
8.76667	3		8.76667	3804		8.76667	1404
8.775	3		8.775	3677		8.775	1350
8.78333	4		8.78333	3554		8.78333	1294
8.79167	4		8.79167	3433		8.79167	1244
8.8	3		8.8	3314		8.8	1200
8.80833	1		8.80833	3201		8.80833	1159
8.81667	-2		8.81667	3089		8.81667	1116
8.825	-4		8.825	2985		8.825	1075
8.83333	-5		8.83333	2883		8.83333	1036
8.84167	-4		8.84167	2784		8.84167	1000
8.85	-2		8.85	2690		8.85	963
8.85833	0		8.85833	2597		8.85833	927
8.86667	1		8.86667	2508		8.86667	890
8.875	2		8.875	2420		8.875	854
8.88333	3		8.88333	2334		8.88333	819
8.89167	2		8.89167	2250		8.89167	786
8.9	1		8.9	2166		8.9	755
8.90833	0		8.90833	2087		8.90833	726
8.91667	0		8.91667	2009		8.91667	697
8.925	0		8.925	1936		8.925	669
8.93333	0		8.93333	1866		8.93333	642
8.94167	0		8.94167	1798		8.94167	616
8.95	0		8.95	1733		8.95	591
8.95833	2		8.95833	1669		8.95833	568
8.96667	5		8.96667	1608		8.96667	546
8.975	9		8.975	1548		8.975	524
8.98333	13		8.98333	1492		8.98333	502
8.99167	18		8.99167	1437		8.99167	482
9	24		9	1384		9	464
9.00833	31		9.00833	1333		9.00833	445
9.01667	40		9.01667	1283		9.01667	427
9.025	51		9.025	1235		9.025	409
9.03333	65		9.03333	1188		9.03333	392
9.04167	82		9.04167	1144		9.04167	376
9.05	103		9.05	1100		9.05	362
9.05833	127		9.05833	1056		9.05833	348
9.06667	158		9.06667	1014		9.06667	336
9.075	195		9.075	974		9.075	324
9.08333	240		9.08333	936		9.08333	312
9.09167	298		9.09167	903		9.09167	299
9.1	368		9.1	871		9.1	284
9.10833	457		9.10833	841		9.10833	269
9.11667	564		9.11667	813		9.11667	254
9.125	694		9.125	785		9.125	242
9.13333	852		9.13333	757		9.13333	232
9.14167	1038		9.14167	729		9.14167	222
9.15	1266		9.15	701		9.15	214
9.15833	1533		9.15833	674		9.15833	206
9.16667	1847		9.16667	648		9.16667	198
9.175	2214		9.175	626		9.175	191
9.18333	2633		9.18333	604		9.18333	186
9.19167	3125		9.19167	583		9.19167	181
9.2	3677		9.2	562		9.2	177
9.20833	4316		9.20833	540		9.20833	171
9.21667	5033		9.21667	518		9.21667	165
9.225	5828		9.225	497		9.225	158
9.23333	6722		9.23333	478		9.23333	150
9.24167	7676		9.24167	461		9.24167	143
9.25	8730		9.25	445		9.25	137
9.25833	9841		9.25833	430		9.25833	133
9.26667	11018		9.26667	416		9.26667	130
9.275	12263		9.275	402		9.275	128
9.28333	13523		9.28333	388		9.28333	127
9.29167	14845		9.29167	374		9.29167	126
9.3	16150		9.3	360		9.3	123
9.30833	17465		9.30833	347		9.30833	120
9.31667	18758		9.31667	334		9.31667	116
9.325	19991		9.325	321		9.325	112
9.33333	21190		9.33333	310		9.33333	108
9.34167	22280		9.34167	299		9.34167	105
9.35	23294		9.35	289		9.35	102
9.35833	24192		9.35833	280		9.35833	98
9.36667	24965		9.36667	272		9.36667	95
9.375	25625		9.375	264		9.375	92
9.38333	26137		9.38333	257		9.38333	89
9.39167	26521		9.39167	249		9.39167	88
9.4	26766		9.4	241		9.4	87
9.40833	26871		9.40833	233		9.40833	87
9.41667	26852		9.41667	224		9.41667	87
9.425	26711		9.425	216		9.425	84
9.43333	26454		9.43333	209		9.43333	81
9.44167	26105		9.44167	205		9.44167	77
9.45	25652		9.45	201		9.45	74
9.45833	25130		9.45833	197		9.45833	73
9.46667	24538		9.46667	192		9.46667	72
9.475	23884		9.475	186		9.475	70
9.48333	23201		9.48333	180		9.48333	68
9.49167	22467		9.49167	177		9.49167	66
9.5	21725		9.5	173		9.5	64
9.50833	20959		9.50833	170		9.50833	63
9.51667	20186		9.51667	164		9.51667	63
9.525	19423		9.525	159		9.525	64
9.53333	18651		9.53333	153		9.53333	65
9.54167	17911		9.54167	149		9.54167	65
9.55	17175		9.55	147		9.55	64
9.55833	16468		9.55833	145		9.55833	61
9.56667	15788		9.56667	144		9.56667	58
9.575	15126		9.575	143		9.575	56
9.58333	14506		9.58333	141		9.58333	56
9.59167	13900		9.59167	141		9.59167	58
9.6	13334		9.6	142		9.6	62
9.60833	12790		9.60833	143		9.60833	64
9.61667	12274		9.61667	144		9.61667	65
9.625	11791		9.625	145		9.625	65
9.63333	11323		9.63333	144		9.63333	63
9.64167	10891		9.64167	141		9.64167	61
9.65	10474		9.65	139		9.65	59
9.65833	10082		9.65833	137		9.65833	57
9.66667	9712		9.66667	136		9.66667	56
9.675	9355		9.675	137		9.675	55
9.68333	9022		9.68333	139		9.68333	55
9.69167	8699		9.69167	142		9.69167	55
9.7	8397		9.7	144		9.7	55
9.70833	8108		9.70833	146		9.70833	55
9.71667	7832		9.71667	147		9.71667	54
9.725	7574		9.725	147		9.725	53
9.73333	7324		9.73333	149		9.73333	51
9.74167	7089		9.74167	151		9.74167	49
9.75	6860		9.75	154		9.75	49
9.75833	6642		9.75833	158		9.75833	50
9.76667	6434		9.76667	161		9.76667	51
9.775	6231		9.775	163		9.775	52
9.78333	6043		9.78333	163		9.78333	53
9.79167	5860		9.79167	162		9.79167	53
9.8	5688		9.8	159		9.8	51
9.80833	5519		9.80833	156		9.80833	49
9.81667	5355		9.81667	153		9.81667	45
9.825	5197		9.825	151		9.825	43
9.83333	5040		9.83333	150		9.83333	40
9.84167	4892		9.84167	151		9.84167	40
9.85	4746		9.85	151		9.85	41
9.85833	4607		9.85833	149		9.85833	43
9.86667	4474		9.86667	146		9.86667	45
9.875	4343		9.875	142		9.875	44
9.88333	4220		9.88333	138		9.88333	44
9.89167	4097		9.89167	135		9.89167	43
9.9	3978		9.9	133		9.9	44
9.90833	3861		9.90833	131		9.90833	46
9.91667	3745		9.91667	130		9.91667	49
9.925	3634		9.925	129		9.925	51
9.93333	3524		9.93333	127		9.93333	51
9.94167	3420		9.94167	126		9.94167	48
9.95	3318		9.95	124		9.95	45
9.95833	3221		9.95833	122		9.95833	42
9.96667	3127		9.96667	120		9.96667	40
9.975	3036		9.975	116		9.975	39
9.98333	2948		9.98333	113		9.98333	40
9.99167	2860		9.99167	109		9.99167	41
10	2776		10	104		10	42
10.0083	2691		10.0083	99		10.0083	42
10.0167	2608		10.0167	94		10.0167	42
10.025	2528		10.025	90		10.025	40
10.0333	2450		10.0333	88		10.0333	39
10.0417	2377		10.0417	87		10.0417	38
10.05	2306		10.05	86		10.05	38
10.0583	2239		10.0583	85		10.0583	38
10.0667	2173		10.0667	83		10.0667	38
10.075	2109		10.075	80		10.075	36
10.0833	2047		10.0833	76		10.0833	33
10.0917	1986		10.0917	72		10.0917	29
10.1	1927		10.1	68		10.1	26
10.1083	1869		10.1083	65		10.1083	25
10.1167	1812		10.1167	63		10.1167	25
10.125	1757		10.125	64		10.125	27
10.1333	1702		10.1333	66		10.1333	30
10.1417	1651		10.1417	69		10.1417	33
10.15	1601		10.15	70		10.15	36
10.1583	1555		10.1583	69		10.1583	38
10.1667	1511		10.1667	66		10.1667	39
10.175	1469		10.175	61		10.175	38
10.1833	1429		10.1833	57		10.1833	36
10.1917	1387		10.1917	54		10.1917	35
10.2	1346		10.2	52		10.2	34
10.2083	1305		10.2083	51		10.2083	33
10.2167	1264		10.2167	52		10.2167	33
10.225	1226		10.225	54		10.225	34
10.2333	1190		10.2333	56		10.2333	36
10.2417	1156		10.2417	58		10.2417	38
10.25	1123		10.25	59		10.25	39
10.2583	1091		10.2583	58		10.2583	38
10.2667	1058		10.2667	56		10.2667	36
10.275	1025		10.275	54		10.275	33
10.2833	994		10.2833	52		10.2833	31
10.2917	966		10.2917	49		10.2917	29
10.3	939		10.3	46		10.3	29
10.3083	914		10.3083	44		10.3083	29
10.3167	889		10.3167	42		10.3167	29
10.325	865		10.325	42		10.325	30
10.3333	838		10.3333	44		10.3333	30
10.3417	814		10.3417	46		10.3417	29
10.35	791		10.35	48		10.35	30
10.3583	769		10.3583	48		10.3583	31
10.3667	747		10.3667	46		10.3667	32
10.375	726		10.375	44		10.375	34
10.3833	705		10.3833	43		10.3833	35
10.3917	684		10.3917	43		10.3917	34
10.4	663		10.4	44		10.4	32
10.4083	645		10.4083	45		10.4083	30
10.4167	629		10.4167	44		10.4167	28
10.425	615		10.425	41		10.425	27
10.4333	602		10.4333	36		10.4333	27
10.4417	589		10.4417	31		10.4417	27
10.45	576		10.45	27		10.45	28
10.4583	563		10.4583	25		10.4583	29
10.4667	550		10.4667	26		10.4667	32
10.475	537		10.475	27		10.475	34
10.4833	524		10.4833	29		10.4833	36
10.4917	510		10.4917	30		10.4917	38
10.5	498		10.5	29		10.5	41
10.5083	485		10.5083	27		10.5083	43
10.5167	473		10.5167	25		10.5167	46
10.525	461		10.525	23		10.525	48
10.5333	450		10.5333	23		10.5333	50
10.5417	439		10.5417	23		10.5417	50
10.55	428		10.55	24		10.55	47
10.5583	418		10.5583	24		10.5583	44
10.5667	410		10.5667	23		10.5667	40
10.575	402		10.575	23		10.575	37
10.5833	395		10.5833	24		10.5833	36
10.5917	387		10.5917	26		10.5917	36
10.6	380		10.6	29		10.6	38
10.6083	373		10.6083	31		10.6083	40
10.6167	365		10.6167	31		10.6167	42
10.625	357		10.625	31		10.625	43
10.6333	350		10.6333	30		10.6333	44
10.6417	343		10.6417	29		10.6417	45
10.65	338		10.65	28		10.65	46
10.6583	333		10.6583	29		10.6583	48
10.6667	330		10.6667	30		10.6667	50
10.675	328		10.675	32		10.675	54
10.6833	324		10.6833	34		10.6833	58
10.6917	319		10.6917	37		10.6917	63
10.7	313		10.7	41		10.7	69
10.7083	305		10.7083	46		10.7083	76
10.7167	298		10.7167	53		10.7167	83
10.725	293		10.725	60		10.725	90
10.7333	290		10.7333	68		10.7333	96
10.7417	289		10.7417	75		10.7417	102
10.75	288		10.75	80		10.75	109
10.7583	288		10.7583	83		10.7583	115
10.7667	288		10.7667	86		10.7667	121
10.775	288		10.775	89		10.775	128
10.7833	288		10.7833	93		10.7833	134
10.7917	290		10.7917	98		10.7917	140
10.8	293		10.8	103		10.8	145
10.8083	297		10.8083	108		10.8083	149
10.8167	300		10.8167	112		10.8167	154
10.825	302		10.825	116		10.825	159
10.8333	302		10.8333	120		10.8333	164
10.8417	302		10.8417	123		10.8417	170
10.85	300		10.85	125		10.85	175
10.8583	300		10.8583	126		10.8583	178
10.8667	300		10.8667	125		10.8667	180
10.875	300		10.875	123		10.875	179
10.8833	301		10.8833	121		10.8833	178
10.8917	302		10.8917	119		10.8917	177
10.9	303		10.9	117		10.9	175
10.9083	301		10.9083	116		10.9083	173
10.9167	298		10.9167	115		10.9167	171
10.925	293		10.925	115		10.925	169
10.9333	287		10.9333	115		10.9333	168
10.9417	282		10.9417	116		10.9417	166
10.95	278		10.95	116		10.95	164
10.9583	274		10.9583	117		10.9583	160
10.9667	272		10.9667	117		10.9667	154
10.975	270		10.975	116		10.975	147
10.9833	269		10.9833	116		10.9833	141
10.9917	269		10.9917	115		10.9917	136
11	269		11	111		11	133
11.0083	268		11.0083	105		11.0083	131
11.0167	266		11.0167	97		11.0167	130
11.025	262		11.025	90		11.025	130
11.0333	257		11.0333	84		11.0333	130
11.0417	251		11.0417	81		11.0417	130
11.05	246		11.05	80		11.05	131
11.0583	242		11.0583	80		11.0583	131
11.0667	240		11.0667	79		11.0667	131
11.075	237		11.075	77		11.075	128
11.0833	235		11.0833	74		11.0833	125
11.0917	233		11.0917	72		11.0917	122
11.1	231		11.1	71		11.1	118
11.1083	229		11.1083	71		11.1083	114
11.1167	227		11.1167	73		11.1167	110
11.125	224		11.125	74		11.125	106
11.1333	220		11.1333	73		11.1333	101
11.1417	217		11.1417	71		11.1417	96
11.15	214		11.15	67		11.15	92
11.1583	211		11.1583	63		11.1583	90
11.1667	209		11.1667	59		11.1667	88
11.175	207		11.175	56		11.175	87
11.1833	205		11.1833	53		11.1833	86
11.1917	202		11.1917	49		11.1917	85
11.2	199		11.2	46		11.2	84
11.2083	198		11.2083	42		11.2083	83
11.2167	197		11.2167	39		11.2167	83
11.225	196		11.225	38		11.225	82
11.2333	195		11.2333	39		11.2333	81
11.2417	194		11.2417	41		11.2417	80
11.25	193		11.25	43		11.25	79
11.2583	192		11.2583	43		11.2583	77
11.2667	191		11.2667	41		11.2667	75
11.275	190		11.275	36		11.275	74
11.2833	188		11.2833	31		11.2833	72
11.2917	186		11.2917	29		11.2917	69
11.3	183		11.3	28		11.3	64
11.3083	180		11.3083	28		11.3083	60
11.3167	179		11.3167	26		11.3167	55
11.325	177		11.325	23		11.325	50
11.3333	175		11.3333	18		11.3333	44
11.3417	172		11.3417	12		11.3417	39
11.35	168		11.35	6		11.35	34
11.3583	165		11.3583	1		11.3583	30
11.3667	162		11.3667	-3		11.3667	27
11.375	161		11.375	-4		11.375	24
11.3833	160		11.3833	-5		11.3833	21
11.3917	159		11.3917	-5		11.3917	19
11.4	157		11.4	-6		11.4	17
11.4083	155		11.4083	-7		11.4083	16
11.4167	153		11.4167	-10		11.4167	14
11.425	149		11.425	-13		11.425	13
11.4333	145		11.4333	-17		11.4333	12
11.4417	139		11.4417	-21		11.4417	11
11.45	132		11.45	-24		11.45	9
11.4583	126		11.4583	-26		11.4583	9
11.4667	122		11.4667	-29		11.4667	8
11.475	121		11.475	-30		11.475	8
11.4833	120		11.4833	-33		11.4833	9
11.4917	121		11.4917	-37		11.4917	9
11.5	121		11.5	-41		11.5	8
11.5083	120		11.5083	-44		11.5083	7
11.5167	119		11.5167	-46		11.5167	6
11.525	118		11.525	-47		11.525	6
11.5333	118		11.5333	-45		11.5333	6
11.5417	117		11.5417	-42		11.5417	7
11.55	116		11.55	-39		11.55	8
11.5583	115		11.5583	-36		11.5583	11
11.5667	113		11.5667	-33		11.5667	13
11.575	111		11.575	-30		11.575	16
11.5833	109		11.5833	-26		11.5833	19
11.5917	107		11.5917	-24		11.5917	21
11.6	106		11.6	-21		11.6	22
11.6083	106		11.6083	-20		11.6083	23
11.6167	108		11.6167	-18		11.6167	25
11.625	112		11.625	-17		11.625	26
11.6333	117		11.6333	-16		11.6333	27
11.6417	122		11.6417	-15		11.6417	28
11.65	126		11.65	-14		11.65	28
11.6583	129		11.6583	-12		11.6583	28
11.6667	130		11.6667	-10		11.6667	28
11.675	128		11.675	-8		11.675	29
11.6833	125		11.6833	-6		11.6833	30
11.6917	122		11.6917	-4		11.6917	32
11.7	119		11.7	-1		11.7	33
11.7083	117		11.7083	1		11.7083	34
11.7167	115		11.7167	2		11.7167	34
11.725	115		11.725	3		11.725	36
11.7333	115		11.7333	3		11.7333	38
11.7417	116		11.7417	4		11.7417	40
11.75	117		11.75	5		11.75	41
11.7583	116		11.7583	6		11.7583	41
11.7667	116		11.7667	7		11.7667	39
11.775	115		11.775	6		11.775	36
11.7833	114		11.7833	4		11.7833	35
11.7917	112		11.7917	3		11.7917	37
11.8	111		11.8	3		11.8	40
11.8083	110		11.8083	3		11.8083	42
11.8167	109		11.8167	3		11.8167	44
11.825	109		11.825	4		11.825	45
11.8333	111		11.8333	7		11.8333	45
11.8417	112		11.8417	11		11.8417	44
11.85	114		11.85	15		11.85	43
11.8583	115		11.8583	19		11.8583	44
11.8667	114		11.8667	21		11.8667	44
11.875	111		11.875	21		11.875	44
11.8833	107		11.8833	19		11.8833	44
11.8917	104		11.8917	16		11.8917	45
11.9	101		11.9	13		11.9	47
11.9083	100		11.9083	10		11.9083	49
11.9167	100		11.9167	6		11.9167	51
11.925	99		11.925	3		11.925	50
11.9333	98		11.9333	1		11.9333	47
11.9417	96		11.9417	-1		11.9417	43
11.95	96		11.95	-1		11.95	38
11.9583	97		11.9583	-1		11.9583	34
11.9667	99		11.9667	0		11.9667	33
11.975	101		11.975	2		11.975	34
11.9833	102		11.9833	3		11.9833	38
11.9917	101		11.9917	4		11.9917	43
12	99		12	4		12	48
12.0083	97		12.0083	4		12.0083	54
12.0167	95		12.0167	2		12.0167	58
12.025	94		12.025	0		12.025	61
12.0333	93		12.0333	-1		12.0333	61
12.0417	93		12.0417	-1		12.0417	60
12.05	93		12.05	-1		12.05	58
12.0583	92		12.0583	-1		12.0583	57
12.0667	91		12.0667	-2		12.0667	56
12.075	91		12.075	-4		12.075	57
12.0833	91		12.0833	-5		12.0833	59
12.0917	93		12.0917	-5		12.0917	62
12.1	95		12.1	-4		12.1	65
12.1083	97		12.1083	-3		12.1083	68
12.1167	97		12.1167	0		12.1167	71
12.125	96		12.125	2		12.125	73
12.1333	93		12.1333	3		12.1333	75
12.1417	91		12.1417	2		12.1417	76
12.15	89		12.15	1		12.15	77
12.1583	89		12.1583	0		12.1583	79
12.1667	89		12.1667	1		12.1667	80
12.175	90		12.175	3		12.175	80
12.1833	91		12.1833	6		12.1833	80
12.1917	92		12.1917	9		12.1917	80
12.2	93		12.2	11		12.2	79
12.2083	94		12.2083	12		12.2083	79
12.2167	95		12.2167	12		12.2167	78
12.225	95		12.225	12		12.225	78
12.2333	96		12.2333	11		12.2333	78
12.2417	96		12.2417	9		12.2417	78
12.25	95		12.25	7		12.25	79
12.2583	94		12.2583	4		12.2583	79
12.2667	94		12.2667	2		12.2667	77
12.275	94		12.275	2		12.275	73
12.2833	96		12.2833	4		12.2833	68
12.2917	98		12.2917	8		12.2917	64
12.3	99		12.3	12		12.3	59
12.3083	101		12.3083	16		12.3083	57
12.3167	103		12.3167	20		12.3167	57
12.325	103		12.325	22		12.325	56
12.3333	103		12.3333	23		12.3333	56
12.3417	102		12.3417	22		12.3417	55
12.35	100		12.35	19		12.35	54
12.3583	97		12.3583	16		12.3583	53
12.3667	95		12.3667	13		12.3667	54
12.375	93		12.375	11		12.375	55
12.3833	91		12.3833	11		12.3833	56
12.3917	91		12.3917	12		12.3917	58
12.4	92		12.4	15		12.4	59
12.4083	94		12.4083	17		12.4083	58
12.4167	95		12.4167	18		12.4167	56
12.425	96		12.425	19		12.425	54
12.4333	96		12.4333	19		12.4333	52
12.4417	95		12.4417	19		12.4417	50
12.45	94		12.45	19		12.45	49
12.4583	93		12.4583	18		12.4583	47
12.4667	92		12.4667	15		12.4667	46
12.475	92		12.475	12		12.475	44
12.4833	92		12.4833	9		12.4833	42
12.4917	91		12.4917	5		12.4917	39
12.5	90		12.5	2		12.5	36
12.5083	89		12.5083	1		12.5083	34
12.5167	89		12.5167	2		12.5167	34
12.525	89		12.525	3		12.525	34
12.5333	89		12.5333	5		12.5333	35
12.5417	90		12.5417	7		12.5417	37
12.55	92		12.55	7		12.55	40
12.5583	93		12.5583	7		12.5583	42
12.5667	95		12.5667	6		12.5667	43
12.575	96		12.575	6		12.575	42
12.5833	97		12.5833	7		12.5833	40
12.5917	97		12.5917	8		12.5917	37
12.6	96		12.6	9		12.6	34
12.6083	96		12.6083	11		12.6083	31
12.6167	96		12.6167	12		12.6167	28
12.625	96		12.625	13		12.625	24
12.6333	96		12.6333	13		12.6333	20
12.6417	97		12.6417	12		12.6417	18
12.65	98		12.65	11		12.65	18
12.6583	99		12.6583	10		12.6583	20
12.6667	100		12.6667	10		12.6667	23
12.675	99		12.675	11		12.675	26
12.6833	98		12.6833	13		12.6833	29
12.6917	95		12.6917	14		12.6917	31
12.7	92		12.7	14		12.7	31
12.7083	90		12.7083	13		12.7083	31
12.7167	90		12.7167	11		12.7167	31
12.725	91		12.725	9		12.725	31
12.7333	92		12.7333	7		12.7333	29
12.7417	92		12.7417	5		12.7417	27
12.75	92		12.75	3		12.75	26
12.7583	90		12.7583	1		12.7583	25
12.7667	88		12.7667	1		12.7667	25
12.775	86		12.775	2		12.775	25
12.7833	83		12.7833	5		12.7833	25
12.7917	81		12.7917	9		12.7917	24
12.8	79		12.8	12		12.8	24
12.8083	77		12.8083	12		12.8083	25
12.8167	74		12.8167	11		12.8167	28
12.825	71		12.825	8		12.825	30
12.8333	67		12.8333	6		12.8333	33
12.8417	65		12.8417	4		12.8417	34
12.85	62		12.85	3		12.85	34
12.8583	61		12.8583	4		12.8583	33
12.8667	60		12.8667	4		12.8667	31
12.875	60		12.875	3		12.875	29
12.8833	59		12.8833	1		12.8833	26
12.8917	58		12.8917	1		12.8917	22
12.9	57		12.9	2		12.9	19
12.9083	56		12.9083	4		12.9083	17
12.9167	54		12.9167	5		12.9167	17
12.925	53		12.925	5		12.925	17
12.9333	53		12.9333	2		12.9333	18
12.9417	53		12.9417	-2		12.9417	20
12.95	52		12.95	-7		12.95	21
12.9583	51		12.9583	-10		12.9583	22
12.9667	50		12.9667	-12		12.9667	24
12.975	49		12.975	-13		12.975	26
12.9833	49		12.9833	-12		12.9833	29
12.9917	50		12.9917	-10		12.9917	31
13	51		13	-7		13	34
13.0083	53		13.0083	-5		13.0083	35
13.0167	53		13.0167	-4		13.0167	35
13.025	53		13.025	-4		13.025	34
13.0333	54		13.0333	-4		13.0333	33
13.0417	55		13.0417	-4		13.0417	36
13.05	58		13.05	-3		13.05	47
13.0583	60		13.0583	-1		13.0583	62
13.0667	62		13.0667	1		13.0667	79
13.075	61		13.075	3		13.075	96
13.0833	59		13.0833	4		13.0833	107
13.0917	57		13.0917	3		13.0917	109
13.1	55		13.1	0		13.1	106
13.1083	51		13.1083	-3		13.1083	101
13.1167	47		13.1167	-5		13.1167	95
13.125	42		13.125	-6		13.125	88
13.1333	38		13.1333	-6		13.1333	81
13.1417	35		13.1417	-4		13.1417	74
13.15	35		13.15	-3		13.15	64
13.1583	37		13.1583	-2		13.1583	55
13.1667	38		13.1667	-2		13.1667	46
13.175	37		13.175	-1		13.175	39
13.1833	34		13.1833	0		13.1833	35
13.1917	30		13.1917	1		13.1917	33
13.2	27		13.2	1		13.2	32
13.2083	27		13.2083	-1		13.2083	31
13.2167	29		13.2167	-2		13.2167	30
13.225	33		13.225	-3		13.225	30
13.2333	35		13.2333	-2		13.2333	31
13.2417	37		13.2417	-2		13.2417	33
13.25	37		13.25	-2		13.25	33
13.2583	35		13.2583	-4		13.2583	33
13.2667	33		13.2667	-7		13.2667	31
13.275	31		13.275	-9		13.275	29
13.2833	30		13.2833	-10		13.2833	27
13.2917	30		13.2917	-10		13.2917	25
13.3	31		13.3	-9		13.3	23
13.3083	31		13.3083	-9		13.3083	22
13.3167	31		13.3167	-10		13.3167	20
13.325	31		13.325	-12		13.325	18
13.3333	30		13.3333	-12		13.3333	16
13.3417	29		13.3417	-11		13.3417	15
13.35	29		13.35	-10		13.35	14
13.3583	29		13.3583	-7		13.3583	15
13.3667	31		13.3667	-5		13.3667	16
13.375	33		13.375	-4		13.375	18
13.3833	35		13.3833	-4		13.3833	19
13.3917	36		13.3917	-6		13.3917	21
13.4	37		13.4	-8		13.4	21
13.4083	36		13.4083	-10		13.4083	22
13.4167	34		13.4167	-12		13.4167	22
13.425	33		13.425	-12		13.425	21
13.4333	32		13.4333	-12		13.4333	20
13.4417	31		13.4417	-11		13.4417	18
13.45	28		13.45	-9		13.45	17
13.4583	24		13.4583	-7		13.4583	15
13.4667	20		13.4667	-5		13.4667	14
13.475	16		13.475	-3		13.475	13
13.4833	15		13.4833	-2		13.4833	12
13.4917	18		13.4917	-1		13.4917	12
13.5	22		13.5	-2		13.5	13
13.5083	27		13.5083	-3		13.5083	14
13.5167	31		13.5167	-3		13.5167	13
13.525	31		13.525	-4		13.525	13
13.5333	28		13.5333	-5		13.5333	14
13.5417	24		13.5417	-6		13.5417	15
13.55	19		13.55	-8		13.55	17
13.5583	15		13.5583	-8		13.5583	18
13.5667	15		13.5667	-8		13.5667	18
13.575	17		13.575	-8		13.575	16
13.5833	21		13.5833	-8		13.5833	15
13.5917	24		13.5917	-8		13.5917	14
13.6	26		13.6	-10		13.6	14
13.6083	26		13.6083	-11		13.6083	15
13.6167	25		13.6167	-11		13.6167	18
13.625	23		13.625	-11		13.625	20
13.6333	20		13.6333	-11		13.6333	21
13.6417	18		13.6417	-11		13.6417	21
13.65	16		13.65	-12		13.65	20
13.6583	16		13.6583	-12		13.6583	18
13.6667	16		13.6667	-12		13.6667	18
13.675	17		13.675	-12		13.675	20
13.6833	19		13.6833	-12		13.6833	22
13.6917	19		13.6917	-11		13.6917	24
13.7	19		13.7	-10		13.7	25
13.7083	19		13.7083	-9		13.7083	24
13.7167	19		13.7167	-9		13.7167	21
13.725	20		13.725	-9		13.725	19
13.7333	19		13.7333	-9		13.7333	19
13.7417	17		13.7417	-8		13.7417	19
13.75	14		13.75	-7		13.75	20
13.7583	12		13.7583	-6		13.7583	22
13.7667	12		13.7667	-5		13.7667	23
13.775	14		13.775	-4		13.775	24
13.7833	16		13.7833	-2		13.7833	24
13.7917	18		13.7917	-1		13.7917	24
13.8	19		13.8	-1		13.8	24
13.8083	19		13.8083	-2		13.8083	23
13.8167	19		13.8167	-4		13.8167	22
13.825	19		13.825	-6		13.825	21
13.8333	19		13.8333	-8		13.8333	19
13.8417	19		13.8417	-8		13.8417	19
13.85	20		13.85	-7		13.85	18
13.8583	20		13.8583	-5		13.8583	19
13.8667	20		13.8667	-2		13.8667	20
13.875	19		13.875	0		13.875	21
13.8833	17		13.8833	2		13.8833	23
13.8917	16		13.8917	2		13.8917	23
13.9	14		13.9	1		13.9	24
13.9083	14		13.9083	-1		13.9083	23
13.9167	13		13.9167	-3		13.9167	21
13.925	14		13.925	-5		13.925	19
13.9333	15		13.9333	-7		13.9333	16
13.9417	17		13.9417	-9		13.9417	13
13.95	18		13.95	-11		13.95	12
13.9583	19		13.9583	-13		13.9583	12
13.9667	18		13.9667	-15		13.9667	13
13.975	16		13.975	-15		13.975	15
13.9833	13		13.9833	-14		13.9833	17
13.9917	10		13.9917	-11		13.9917	18
14	6		14	-8		14	20
14.0083	3		14.0083	-5		14.0083	23
14.0167	0		14.0167	-3		14.0167	26
14.025	-2		14.025	-3		14.025	29
14.0333	-3		14.0333	-4		14.0333	30
14.0417	-3		14.0417	-6		14.0417	30
14.05	-2		14.05	-7		14.05	27
14.0583	-1		14.0583	-8		14.0583	24
14.0667	2		14.0667	-7		14.0667	21
14.075	5		14.075	-6		14.075	19
14.0833	7		14.0833	-3		14.0833	18
14.0917	9		14.0917	2		14.0917	18
14.1	11		14.1	6		14.1	19
14.1083	12		14.1083	9		14.1083	19
14.1167	12		14.1167	10		14.1167	18
14.125	13		14.125	9		14.125	15
14.1333	13		14.1333	7		14.1333	13
14.1417	11		14.1417	5		14.1417	11
14.15	9		14.15	3		14.15	10
14.1583	7		14.1583	1		14.1583	10
14.1667	6		14.1667	-1		14.1667	10
14.175	5		14.175	-3		14.175	10
14.1833	5		14.1833	-6		14.1833	11
14.1917	5		14.1917	-8		14.1917	13
14.2	4		14.2	-9		14.2	16
14.2083	4		14.2083	-10		14.2083	18
14.2167	5		14.2167	-9		14.2167	21
14.225	7		14.225	-7		14.225	22
14.2333	10		14.2333	-5		14.2333	21
14.2417	13		14.2417	-2		14.2417	19
14.25	15		14.25	1		14.25	18
14.2583	17		14.2583	2		14.2583	16
14.2667	17		14.2667	2		14.2667	14
14.275	16		14.275	1		14.275	11
14.2833	15		14.2833	0		14.2833	10
14.2917	14		14.2917	-1		14.2917	9
14.3	13		14.3	-3		14.3	10
14.3083	12		14.3083	-4		14.3083	11
14.3167	12		14.3167	-5		14.3167	13
14.325	12		14.325	-6		14.325	14
14.3333	12		14.3333	-7		14.3333	15
14.3417	11		14.3417	-7		14.3417	15
14.35	10		14.35	-6		14.35	16
14.3583	9		14.3583	-6		14.3583	17
14.3667	8		14.3667	-7		14.3667	18
14.375	8		14.375	-7		14.375	18
14.3833	9		14.3833	-7		14.3833	18
14.3917	9		14.3917	-7		14.3917	17
14.4	9		14.4	-6		14.4	17
14.4083	7		14.4083	-6		14.4083	17
14.4167	5		14.4167	-7		14.4167	18
14.425	4		14.425	-9		14.425	18
14.4333	4		14.4333	-10		14.4333	16
14.4417	5		14.4417	-11		14.4417	14
14.45	7		14.45	-12		14.45	11
14.4583	9		14.4583	-12		14.4583	8
14.4667	10		14.4667	-12		14.4667	7
14.475	11		14.475	-12		14.475	7
14.4833	11		14.4833	-12		14.4833	8
14.4917	11		14.4917	-12		14.4917	9
14.5	12		14.5	-12		14.5	9
14.5083	14		14.5083	-11		14.5083	10
14.5167	15		14.5167	-11		14.5167	11
14.525	17		14.525	-11		14.525	13
14.5333	17		14.5333	-11		14.5333	14
14.5417	17		14.5417	-12		14.5417	16
14.55	15		14.55	-13		14.55	18
14.5583	13		14.5583	-11		14.5583	20
14.5667	10		14.5667	-10		14.5667	20
14.575	7		14.575	-9		14.575	20
14.5833	6		14.5833	-9		14.5833	19
14.5917	7		14.5917	-9		14.5917	16
14.6	8		14.6	-10		14.6	15
14.6083	9		14.6083	-9		14.6083	14
14.6167	9		14.6167	-7		14.6167	15
14.625	8		14.625	-5		14.625	16
14.6333	7		14.6333	-3		14.6333	18
14.6417	7		14.6417	-3		14.6417	18
14.65	8		14.65	-5		14.65	17
14.6583	10		14.6583	-7		14.6583	16
14.6667	11		14.6667	-10		14.6667	15
14.675	11		14.675	-11		14.675	15
14.6833	9		14.6833	-11		14.6833	15
14.6917	7		14.6917	-10		14.6917	17
14.7	4		14.7	-8		14.7	18
14.7083	3		14.7083	-7		14.7083	19
14.7167	2		14.7167	-8		14.7167	20
14.725	3		14.725	-10		14.725	21
14.7333	2		14.7333	-11		14.7333	21
14.7417	2		14.7417	-12		14.7417	20
14.75	2		14.75	-12		14.75	20
14.7583	3		14.7583	-11		14.7583	20
14.7667	4		14.7667	-9		14.7667	19
14.775	4		14.775	-7		14.775	18
14.7833	4		14.7833	-5		14.7833	15
14.7917	4		14.7917	-4		14.7917	13
14.8	3		14.8	-2		14.8	10
14.8083	4		14.8083	-1		14.8083	8
14.8167	6		14.8167	-1		14.8167	6
14.825	7		14.825	-2		14.825	6
14.8333	7		14.8333	-4		14.8333	7
14.8417	6		14.8417	-6		14.8417	10
14.85	5		14.85	-7		14.85	15
14.8583	3		14.8583	-8		14.8583	20
14.8667	3		14.8667	-8		14.8667	23
14.875	5		14.875	-9		14.875	25
14.8833	6		14.8833	-11		14.8833	25
14.8917	8		14.8917	-12		14.8917	22
14.9	9		14.9	-12		14.9	19
14.9083	7		14.9083	-10		14.9083	15
14.9167	4		14.9167	-8		14.9167	12
14.925	1		14.925	-7		14.925	10
14.9333	-1		14.9333	-7		14.9333	11
14.9417	-3		14.9417	-10		14.9417	13
14.95	-2		14.95	-12		14.95	16
14.9583	-1		14.9583	-13		14.9583	19
14.9667	1		14.9667	-14		14.9667	20
14.975	2		14.975	-13		14.975	20
14.9833	4		14.9833	-12		14.9833	19
14.9917	5		14.9917	-11		14.9917	19
15	7		15	-9		15	19
15.0083	7		15.0083	-8		15.0083	18
15.0167	5		15.0167	-7		15.0167	17
15.025	2		15.025	-6		15.025	15
15.0333	-1		15.0333	-5		15.0333	14
15.0417	-4		15.0417	-5		15.0417	13
15.05	-5		15.05	-5		15.05	12
15.0583	-3		15.0583	-5		15.0583	11
15.0667	-1		15.0667	-4		15.0667	10
15.075	1		15.075	-4		15.075	11
15.0833	3		15.0833	-5		15.0833	13
15.0917	5		15.0917	-6		15.0917	15
15.1	8		15.1	-6		15.1	17
15.1083	10		15.1083	-5		15.1083	18
15.1167	11		15.1167	-6		15.1167	18
15.125	10		15.125	-8		15.125	17
15.1333	7		15.1333	-10		15.1333	16
15.1417	4		15.1417	-13		15.1417	15
15.15	2		15.15	-14		15.15	15
15.1583	2		15.1583	-13		15.1583	15
15.1667	1		15.1667	-11		15.1667	15
15.175	2		15.175	-8		15.175	15
15.1833	2		15.1833	-5		15.1833	13
15.1917	4		15.1917	-4		15.1917	11
15.2	6		15.2	-5		15.2	10
15.2083	7		15.2083	-5		15.2083	9
15.2167	8		15.2167	-5		15.2167	9
15.225	7		15.225	-4		15.225	10
15.2333	6		15.2333	-3		15.2333	12
15.2417	5		15.2417	-1		15.2417	13
15.25	5		15.25	0		15.25	13
15.2583	7		15.2583	0		15.2583	13
15.2667	9		15.2667	-1		15.2667	12
15.275	10		15.275	-2		15.275	13
15.2833	11		15.2833	-4		15.2833	14
15.2917	11		15.2917	-6		15.2917	16
15.3	12		15.3	-8		15.3	17
15.3083	12		15.3083	-9		15.3083	16
15.3167	12		15.3167	-8		15.3167	13
15.325	11		15.325	-7		15.325	10
15.3333	11		15.3333	-5		15.3333	7
15.3417	10		15.3417	-3		15.3417	5
15.35	8		15.35	-1		15.35	5
15.3583	6		15.3583	1		15.3583	5
15.3667	5		15.3667	2		15.3667	5
15.375	5		15.375	2		15.375	6
15.3833	5		15.3833	1		15.3833	7
15.3917	7		15.3917	-2		15.3917	8
15.4	8		15.4	-6		15.4	9
15.4083	9		15.4083	-9		15.4083	9
15.4167	9		15.4167	-10		15.4167	9
15.425	8		15.425	-9		15.425	8
15.4333	6		15.4333	-7		15.4333	8
15.4417	5		15.4417	-4		15.4417	8
15.45	4		15.45	-1		15.45	9
15.4583	5		15.4583	0		15.4583	9
15.4667	7		15.4667	2		15.4667	8
15.475	9		15.475	3		15.475	7
15.4833	11		15.4833	4		15.4833	6
15.4917	11		15.4917	4		15.4917	7
15.5	10		15.5	4		15.5	9
15.5083	9		15.5083	3		15.5083	12
15.5167	8		15.5167	2		15.5167	15
15.525	6		15.525	1		15.525	17
15.5333	5		15.5333	-1		15.5333	17
15.5417	3		15.5417	-3		15.5417	17
15.55	0		15.55	-4		15.55	16
15.5583	-2		15.5583	-6		15.5583	15
15.5667	-3		15.5667	-6		15.5667	15
15.575	-4		15.575	-5		15.575	15
15.5833	-3		15.5833	-3		15.5833	16
15.5917	-1		15.5917	-1		15.5917	18
15.6	0		15.6	0		15.6	19
15.6083	1		15.6083	1		15.6083	20
15.6167	2		15.6167	1		15.6167	19
15.625	2		15.625	-1		15.625	18
15.6333	3		15.6333	-3		15.6333	16
15.6417	4		15.6417	-6		15.6417	14
15.65	5		15.65	-7		15.65	14
15.6583	6		15.6583	-8		15.6583	13
15.6667	8		15.6667	-7		15.6667	13
15.675	9		15.675	-6		15.675	12
15.6833	10		15.6833	-5		15.6833	11
15.6917	12		15.6917	-4		15.6917	10
15.7	13		15.7	-5		15.7	9
15.7083	12		15.7083	-6		15.7083	8
15.7167	8		15.7167	-9		15.7167	9
15.725	4		15.725	-11		15.725	10
15.7333	0		15.7333	-11		15.7333	13
15.7417	-2		15.7417	-10		15.7417	16
15.75	-1		15.75	-8		15.75	19
15.7583	1		15.7583	-5		15.7583	21
15.7667	3		15.7667	-3		15.7667	22
15.775	5		15.775	-1		15.775	21
15.7833	6		15.7833	-2		15.7833	20
15.7917	6		15.7917	-3		15.7917	19
15.8	6		15.8	-4		15.8	17
15.8083	6		15.8083	-6		15.8083	15
15.8167	5		15.8167	-8		15.8167	12
15.825	5		15.825	-8		15.825	11
15.8333	3		15.8333	-8		15.8333	10
15.8417	2		15.8417	-5		15.8417	11
15.85	3		15.85	-2		15.85	11
15.8583	5		15.8583	0		15.8583	10
15.8667	9		15.8667	0		15.8667	10
15.875	14		15.875	-1		15.875	10
15.8833	17		15.8833	-3		15.8833	11
15.8917	19		15.8917	-4		15.8917	12
15.9	19		15.9	-3		15.9	13
15.9083	17		15.9083	-2		15.9083	14
15.9167	15		15.9167	-1		15.9167	16
15.925	13		15.925	-1		15.925	17
15.9333	12		15.9333	-2		15.9333	17
15.9417	13		15.9417	-3		15.9417	17
15.95	15		15.95	-4		15.95	16
15.9583	16		15.9583	-3		15.9583	13
15.9667	15		15.9667	-3		15.9667	11
15.975	13		15.975	-4		15.975	9
15.9833	10		15.9833	-6		15.9833	8
15.9917	8		15.9917	-7		15.9917	7
16	6		16	-7		16	7
16.0083	6		16.0083	-7		16.0083	6
16.0167	8		16.0167	-7		16.0167	4
16.025	11		16.025	-8		16.025	3
16.0333	13		16.0333	-9		16.0333	3
16.0417	14		16.0417	-10		16.0417	5
16.05	14		16.05	-10		16.05	7
16.0583	14		16.0583	-10		16.0583	8
16.0667	15		16.0667	-11		16.0667	8
16.075	18		16.075	-12		16.075	6
16.0833	20		16.0833	-13		16.0833	5
16.0917	23		16.0917	-12		16.0917	6
16.1	24		16.1	-10		16.1	8
16.1083	23		16.1083	-6		16.1083	12
16.1167	21		16.1167	-2		16.1167	16
16.125	19		16.125	1		16.125	18
16.1333	18		16.1333	2		16.1333	19
16.1417	16		16.1417	1		16.1417	17
16.15	14		16.15	0		16.15	14
16.1583	12		16.1583	0		16.1583	12
16.1667	9		16.1667	0		16.1667	12
16.175	6		16.175	-1		16.175	13
16.1833	4		16.1833	0		16.1833	14
16.1917	4		16.1917	1		16.1917	15
16.2	5		16.2	3		16.2	15
16.2083	7		16.2083	3		16.2083	16
16.2167	9		16.2167	2		16.2167	17
16.225	11		16.225	0		16.225	18
16.2333	12		16.2333	-3		16.2333	18
16.2417	13		16.2417	-5		16.2417	17
16.25	14		16.25	-5		16.25	14
16.2583	14		16.2583	-3		16.2583	11
16.2667	14		16.2667	-1		16.2667	10
16.275	14		16.275	-1		16.275	11
16.2833	14		16.2833	-2		16.2833	13
16.2917	14		16.2917	-4		16.2917	16
16.3	14		16.3	-5		16.3	18
16.3083	16		16.3083	-6		16.3083	19
16.3167	17		16.3167	-5		16.3167	19
16.325	18		16.325	-4		16.325	18
16.3333	17		16.3333	-3		16.3333	16
16.3417	16		16.3417	-2		16.3417	14
16.35	13		16.35	-1		16.35	11
16.3583	10		16.3583	-1		16.3583	9
16.3667	9		16.3667	-2		16.3667	8
16.375	9		16.375	-4		16.375	8
16.3833	10		16.3833	-6		16.3833	9
16.3917	10		16.3917	-7		16.3917	11
16.4	9		16.4	-7		16.4	14
16.4083	9		16.4083	-6		16.4083	18
16.4167	9		16.4167	-5		16.4167	22
16.425	9		16.425	-3		16.425	25
16.4333	9		16.4333	-1		16.4333	26
16.4417	10		16.4417	-1		16.4417	24
16.45	11		16.45	-2		16.45	21
16.4583	11		16.4583	-5		16.4583	18
16.4667	12		16.4667	-8		16.4667	14
16.475	11		16.475	-10		16.475	11
16.4833	11		16.4833	-12		16.4833	10
16.4917	11		16.4917	-12		16.4917	11
16.5	12		16.5	-10		16.5	14
16.5083	13		16.5083	-8		16.5083	18
16.5167	14		16.5167	-6		16.5167	22
16.525	14		16.525	-6		16.525	23
16.5333	11		16.5333	-7		16.5333	22
16.5417	7		16.5417	-9		16.5417	19
16.55	3		16.55	-12		16.55	17
16.5583	-1		16.5583	-13		16.5583	15
16.5667	-3		16.5667	-14		16.5667	14
16.575	-4		16.575	-13		16.575	15
16.5833	-4		16.5833	-12		16.5833	15
16.5917	-4		16.5917	-11		16.5917	15
16.6	-4		16.6	-11		16.6	13
16.6083	-4		16.6083	-12		16.6083	11
16.6167	-3		16.6167	-11		16.6167	9
16.625	-1		16.625	-9		16.625	8
[truncated: 405 more rows]

## Sheet: Fig. S1D
Figure S1D. Characterization of FcRn antagonists
Effects of FcRn antagonists on IgG recycling in HEK293-hFcRn-GFP cells, data normalized against pulse-only levels
	Medium control						HL161BK						N027						ARGX-113						hIgG
	Experiment 1			Experiment 2			Experiment 1			Experiment 2			Experiment 1			Experiment 2			Experiment 1			Experiment 2			Experiment 1
P60C0	92.78	105.4	101.82	105.05	96.93	98.02	100.22	97.75	102.02	102.63	98.17	99.2	98.12	99.16	102.72	101.81	99.44	98.75	96.97	101.51	101.51	101.47	99.09	99.43	97.79	96.7	105.5
P60C60	21.36	24.56		30.36	12.31	14.91	85.6	82.58	86.23	87.4	84.16	85.6	85.21	84.61	86.73	97.76	84.76	84.47	71.25	76.23	73.05	87.98	76.27	76.52	17.8	19.02	18.53
																									Was only inluded in one experiment

## Sheet: Fig. S2A
Figure S2A. Analyses of human FcRn levels in antagonist-treated cell lines
MFI for GFP levels in stably transfected HEK293-hFcRn-GFP cells
Incubation time (h)	Medium control						IgG1-WT						ARGX-113						HL161BK						N027						IgG1-MST-HN
	Experiment 1			Experiment 2			Experiment 1			Experiment 2			Experiment 1			Experiment 2			Experiment 1			Experiment 2			Experiment 1			Experiment 2			Experiment 1			Experiment 2
1	2480000	2490000	2510000	2460000	2460000	2460000	2400000	2430000	2520000	2420000	2420000	2410000	2560000	2770000	2670000	2390000	2490000	2450000	2390000	2420000	2420000	2440000	2410000	2500000	2360000	2380000	2580000	2420000	2410000	2370000	2410000	2380000	2290000	2460000	2490000	2530000
3	2310000	2710000	2510000	2450000	2480000	2470000	2420000	2620000	2620000	2440000	2430000	2480000	2540000	2460000	2560000	2550000	2560000	2560000	1200000	1210000	1320000	1560000	1440000	1500000	2230000	2550000	2390000	2370000	2340000	2350000	2550000	2550000	2580000	2460000	2560000	2500000
6	2600000	2620000	2470000	2510000	2550000	2560000	2490000	2530000	2690000	2540000	2440000	2490000	2710000	2690000	2760000	2720000	2610000	2610000	529000	493000	500000	614000	587000	587000	2180000	2220000	2360000	2220000	2240000	2290000	2700000	2610000	2750000	2560000	2560000	2480000
12	2430000	2430000	2430000	2580000	2560000	2550000	2430000	2400000	2400000	2550000	2550000	2560000	2570000	2610000	2620000	2740000	2750000	2820000	346695	355257	346695	383573	390318	406000	1760000	1750000	1770000	1890000	1910000	1950000	2620000	2630000	2650000	2610000	2570000	2640000
24	2380000	2530000	2500000	2560000	2600000	2570000	2490000	2540000	2500000	2530000	2560000	2570000	2800000	2740000	2750000	2830000	2810000	2790000	314468	313374	311198	399962	364032	366578	1590000	1600000	1530000	2020000	1870000	1870000	2640000	2800000	2650000	2620000	2640000	2630000

## Sheet: Fig. S2B
Figure S2B. Analyses of human FcRn levels in antagonist-treated cell lines
hFcRn-GFP levels in stably transfected HEK293-hFcRn-GFP cells, treated with 5-500 nM anti-FcRn antagonists, data normalized to the corresponding medium control
Incubation time (h)	Medium control			HL161BK-5 nM			HL161BK-50 nM			HL161BK-500 nM			N027-5 nM			N027-50 nM			N027-500 nM
1	101.3	98.5	100.2	94.12	101.68	93.28	105.88	101.68	95.8	104.2	104.2	98.32	99.6	99.1	98.8	96.9	97.7	96.2	96.2	95.9	95.9
12	99.2	99.6	101.2	26.39	24.44	24.36	16.55	17.08	17.68	16.73	16.78	17.02	89	88.6	90	68.6	68.8	69.9	64.7	65.1	65.6
24	101.3	99	99.7	21.38	21.38	21.68	15.63	16.24	15.85	15.74	16.02	16.19	84.2	82.8	85.1	64.1	64.7	64.8	61	60.8	61.9

[truncated: 7 more sheets: Fig. S2C, Fig. S2D, Fig. S2E, Fig. S3C, Fig. S3D, Fig. S4, Fig. S5A]
